# Supplementary material for: Mutations and Copy Number Alterations in IDH Wild-Type Glioblastomas Are Shaped by Different Oncogenic Mechanisms
Source: Biomedicines. 2020 Dec 7;8(12):574. doi: 10.3390/biomedicines8120574 (PMC7762325; doi:10.3390/biomedicines8120574)
Supplement: Supplementary file 1 [file biomedicines-08-00574-s001.zip]

Archive with 14 entries (12 files):
- biomedicines-966335 supplementary/
- biomedicines-966335 supplementary/Figure_S1.pdf
- biomedicines-966335 supplementary/Figure_S2.pdf
- biomedicines-966335 supplementary/Supplementary_Material_1.xlsx
- biomedicines-966335 supplementary/Supplementary_Material_2.pdf
- biomedicines-966335 supplementary/Table_S1.docx
- biomedicines-966335 supplementary/Table_S2.docx
- biomedicines-966335 supplementary/__MACOSX/
- biomedicines-966335 supplementary/__MACOSX/._Figure_S1.eps
- biomedicines-966335 supplementary/__MACOSX/._Figure_S2.eps
- biomedicines-966335 supplementary/__MACOSX/._Supplementary_Material_1.xlsx
- biomedicines-966335 supplementary/__MACOSX/._Supplementary_Material_2.pdf
- biomedicines-966335 supplementary/__MACOSX/._Table_S1.docx
- biomedicines-966335 supplementary/__MACOSX/._Table_S2.docx
