# Supplementary material for: Mutations and Copy Number Alterations in IDH Wild-Type Glioblastomas Are Shaped by Different Oncogenic Mechanisms
Source: Biomedicines. 2020 Dec 7;8(12):574. doi: 10.3390/biomedicines8120574 (PMC7762325; doi:10.3390/biomedicines8120574)
Supplement: Supplementary file 1 [file biomedicines-08-00574-s001.zip › biomedicines-966335 supplementary/Supplementary_Material_1.xlsx]

## Sheet: Descriptions
	Descriptions of Sheets
	Sheet	Description
	SNV burden	Results of Wilcoxon Rank-Sum tests comparing the distribution of SNV burden between cases with and without high-impact somatic alterations in the given genes
	indel burden	Results of Wilcoxon Rank-Sum tests comparing the distribution of indel burden between cases with and without high-impact somatic alterations in the given genes
	wGII	Results of Wilcoxon Rank-Sum tests comparing the distribution of wGII between cases with and without high-impact somatic alterations in the given genes
	CAER	Results of Wilcoxon Rank-Sum tests comparing the distribution of CAER between cases with and without high-impact somatic alterations in the given genes
	CN Amplitude	Results of Wilcoxon Rank-Sum tests comparing the distribution of CN Amplitude between cases with and without high-impact somatic alterations in the given genes
	Descriptions of Headers
	Header	Description
	Gene	HGNC symbol of the gene
	median_mut	median value of the metric in cases where the given gene has a high-impact somatic alteration (mutant)
	median_WT	median value of the metric in cases where the given gene does not have a high-impact somatic alteration (wild-type)
	p-value	p-value of Wilcoxon Rank-Sum test comparing the distribution of the metric between mutant and wild-type cases

## Sheet: SNV burden
Gene	median_mut	median_WT	p-value
DNAH11	19.1641	3.37218	0.000401678
MUC5B	131.769	3.3849	0.00115124
FLG	12.7125	3.35945	0.00121178
C20orf26	55.5328	3.3849	0.00167639
ITPR1	55.5328	3.3849	0.00167639
MYO15A	131.769	3.3849	0.00199383
SPTA1	55.5328	3.3849	0.00227335
MDN1	113.585	3.3849	0.0022788
ZNF469	131.769	3.3849	0.0022788
TP53	5.02896	3.25765	0.00231073
KMT2C	113.585	3.3849	0.00296356
ATR	131.769	3.3849	0.00337213
KIAA0100	131.769	3.3849	0.00337213
CACNA1F	131.769	3.3849	0.00383138
DNAH5	131.769	3.3849	0.00383138
RP1L1	131.769	3.3849	0.00383138
TTN	5.09008	3.334	0.00399028
ABCC2	208.006	3.4867	0.0044546
ABCC6	208.006	3.4867	0.0044546
ACHE	208.006	3.4867	0.0044546
ADAMTS13	208.006	3.4867	0.0044546
AFF1	208.006	3.4867	0.0044546
ANO5	208.006	3.4867	0.0044546
ASXL1	208.006	3.4867	0.0044546
ATP11B	208.006	3.4867	0.0044546
BIRC6	208.006	3.4867	0.0044546
BRD9	208.006	3.4867	0.0044546
CAT	208.006	3.4867	0.0044546
DIAPH2	208.006	3.4867	0.0044546
DLEC1	208.006	3.4867	0.0044546
EPHB4	208.006	3.4867	0.0044546
FAT4	208.006	3.4867	0.0044546
FLNC	208.006	3.4867	0.0044546
GPR112	208.006	3.4867	0.0044546
HCN3	208.006	3.4867	0.0044546
HECTD4	208.006	3.4867	0.0044546
KCNH6	208.006	3.4867	0.0044546
KRT14	208.006	3.4867	0.0044546
LAMA3	208.006	3.4867	0.0044546
LAMB2	208.006	3.4867	0.0044546
LARP4	208.006	3.4867	0.0044546
MAST4	208.006	3.4867	0.0044546
NIPBL	208.006	3.4867	0.0044546
NISCH	208.006	3.4867	0.0044546
NRXN3	208.006	3.4867	0.0044546
PCDH1	208.006	3.4867	0.0044546
PCDHB2	208.006	3.4867	0.0044546
PEX11A	208.006	3.4867	0.0044546
PLAT	208.006	3.4867	0.0044546
PLEKHG2	208.006	3.4867	0.0044546
PPFIA1	208.006	3.4867	0.0044546
PPP1R13B	208.006	3.4867	0.0044546
PPP6R2	208.006	3.4867	0.0044546
PRSS57	208.006	3.4867	0.0044546
PTPRO	208.006	3.4867	0.0044546
QSER1	208.006	3.4867	0.0044546
RICTOR	208.006	3.4867	0.0044546
RNF123	208.006	3.4867	0.0044546
RTL1	208.006	3.4867	0.0044546
SART1	208.006	3.4867	0.0044546
SF3A1	208.006	3.4867	0.0044546
SPEG	208.006	3.4867	0.0044546
SPTBN1	208.006	3.4867	0.0044546
THSD4	208.006	3.4867	0.0044546
TMC2	208.006	3.4867	0.0044546
TRIO	208.006	3.4867	0.0044546
UBR4	208.006	3.4867	0.0044546
UGGT2	208.006	3.4867	0.0044546
UNC13C	208.006	3.4867	0.0044546
VPS13D	208.006	3.4867	0.0044546
WDR52	208.006	3.4867	0.0044546
ZNF318	208.006	3.4867	0.0044546
PTPRS	131.769	3.3849	0.00462734
NF1	5.83369	3.3849	0.00506302
AHNAK	208.006	3.4867	0.00513356
CNTNAP1	208.006	3.4867	0.00513356
ENPEP	208.006	3.4867	0.00513356
EPHA7	208.006	3.4867	0.00513356
GCN1L1	208.006	3.4867	0.00513356
GHR	208.006	3.4867	0.00513356
MYCBP2	208.006	3.4867	0.00513356
NBEAL2	208.006	3.4867	0.00513356
CNTN5	131.769	3.3849	0.00557021
MROH2B	108.215	3.3849	0.00557021
DNAH12	55.5328	3.4867	0.00590471
TMC7	55.5328	3.4867	0.00590471
ZNF462	55.5328	3.4867	0.00590471
ARFGEF1	113.585	3.3849	0.00629172
DSCAML1	113.585	3.3849	0.00629172
AMBRA1	208.006	3.4867	0.00677876
CEP350	208.006	3.4867	0.00677876
FAT1	55.5328	3.4867	0.00677876
MAP1B	208.006	3.4867	0.00677876
NAV2	208.006	3.4867	0.00677876
PSMC2	55.5328	3.4867	0.00677876
RBBP6	208.006	3.4867	0.00677876
MUC16	14.863	3.3849	0.00689876
DOCK5	8.1978	3.3849	0.00709628
KMT2D	55.5328	3.4867	0.00712807
SBNO2	107.133	3.3849	0.00753222
FLT4	208.006	3.4867	0.00776738
FOXK2	55.5328	3.4867	0.00776738
INTS9	55.5328	3.4867	0.00776738
SHANK3	208.006	3.4867	0.00776738
SLC22A1	55.5328	3.4867	0.00776738
SALL3	30.8968	3.3849	0.00847682
ITCH	208.006	3.4867	0.0088833
PPP6R3	208.006	3.4867	0.0088833
URB1	208.006	3.4867	0.0088833
CD36	12.1271	3.3849	0.00898773
UBA1	30.8968	3.3849	0.00952597
HSPG2	55.5328	3.4867	0.00981025
ABCC12	131.769	3.3849	0.0100928
CIITA	131.769	3.3849	0.0100928
USH2A	37.3484	3.3849	0.0100928
DNAH17	208.006	3.4867	0.0101403
DPEP2	208.006	3.4867	0.0101403
FLG2	208.006	3.4867	0.0101403
MYH11	208.006	3.4867	0.0101403
OTOG	208.006	3.4867	0.0101403
SPINK5	208.006	3.4867	0.0101403
ZDBF2	208.006	3.4867	0.0101403
ANGEL2	208.006	3.4867	0.0115533
COL22A1	19.1641	3.4867	0.0115533
INTS1	208.006	3.4867	0.0115533
ZFYVE26	19.1641	3.4867	0.0115533
TNRC18	131.769	3.3849	0.0126718
AGBL3	208.006	3.4867	0.0131383
ATP6AP1	55.5328	3.4867	0.0131383
CLCN6	208.006	3.4867	0.0131383
COL4A6	208.006	3.4867	0.0131383
COL6A1	55.5328	3.4867	0.0131383
PKD1	208.006	3.4867	0.0131383
PLEC	55.5328	3.4867	0.0131383
FRY	208.006	3.4867	0.0149126
NUTM1	55.5328	3.4867	0.0149126
RECK	208.006	3.4867	0.0149126
PZP	113.585	3.3849	0.0158179
DNAH9	5.14098	3.3849	0.0163121
GPR98	131.769	3.5885	0.0167045
HMCN1	131.769	3.5885	0.0167045
L1CAM	131.769	3.5885	0.0167045
ALDH1L2	55.5328	3.4867	0.0168948
ATP8B3	55.5328	3.4867	0.0168948
FAM83H	6.2608	3.4867	0.0168948
MS4A6E	208.006	3.4867	0.0168948
SCN9A	208.006	3.4867	0.0168948
TRANK1	208.006	3.4867	0.0168948
ADAMTSL3	55.5328	3.4867	0.0191045
CYLC2	55.5328	3.4867	0.0191045
A2ML1	266.397	3.5885	0.0192381
AAK1	266.397	3.5885	0.0192381
ABCA13	266.397	3.5885	0.0192381
ABCA2	266.397	3.5885	0.0192381
ABCA4	266.397	3.5885	0.0192381
ABCA5	266.397	3.5885	0.0192381
ABCC8	266.397	3.5885	0.0192381
ABHD10	266.397	3.5885	0.0192381
ABI3BP	266.397	3.5885	0.0192381
AC004381.6	266.397	3.5885	0.0192381
ACOT4	266.397	3.5885	0.0192381
ADAMTS9	266.397	3.5885	0.0192381
ADAMTSL1	266.397	3.5885	0.0192381
ADCK2	266.397	3.5885	0.0192381
ADCY8	266.397	3.5885	0.0192381
ADRA1B	266.397	3.5885	0.0192381
AGRN	266.397	3.5885	0.0192381
AHCTF1	266.397	3.5885	0.0192381
ALMS1	266.397	3.5885	0.0192381
ALS2CR11	266.397	3.5885	0.0192381
ANKRD17	266.397	3.5885	0.0192381
ANKRD28	266.397	3.5885	0.0192381
ANKRD34C	266.397	3.5885	0.0192381
ANO6	266.397	3.5885	0.0192381
ANO7	266.397	3.5885	0.0192381
AP2A1	266.397	3.5885	0.0192381
APC	266.397	3.5885	0.0192381
APLP1	266.397	3.5885	0.0192381
ARHGAP19	266.397	3.5885	0.0192381
ARHGAP31	266.397	3.5885	0.0192381
ARHGAP32	266.397	3.5885	0.0192381
ARHGEF39	266.397	3.5885	0.0192381
ARID2	266.397	3.5885	0.0192381
ARSB	266.397	3.5885	0.0192381
ASNS	266.397	3.5885	0.0192381
ATAD5	266.397	3.5885	0.0192381
ATF2	266.397	3.5885	0.0192381
ATF6	266.397	3.5885	0.0192381
ATG4D	266.397	3.5885	0.0192381
ATP11A	266.397	3.5885	0.0192381
ATP11C	266.397	3.5885	0.0192381
ATP13A4	266.397	3.5885	0.0192381
ATP1B4	266.397	3.5885	0.0192381
ATP2B4	266.397	3.5885	0.0192381
ATRIP	266.397	3.5885	0.0192381
ATXN7	266.397	3.5885	0.0192381
AXIN1	266.397	3.5885	0.0192381
BAZ2B	266.397	3.5885	0.0192381
BBS9	266.397	3.5885	0.0192381
BCAR1	266.397	3.5885	0.0192381
BCLAF1	266.397	3.5885	0.0192381
BMP10	266.397	3.5885	0.0192381
BMPR2	266.397	3.5885	0.0192381
BPTF	266.397	3.5885	0.0192381
BRAF	266.397	3.5885	0.0192381
BZRAP1	266.397	3.5885	0.0192381
C10orf71	266.397	3.5885	0.0192381
C17orf80	266.397	3.5885	0.0192381
C3orf35	266.397	3.5885	0.0192381
CA2	266.397	3.5885	0.0192381
CAND2	266.397	3.5885	0.0192381
CAPN15	266.397	3.5885	0.0192381
CASC5	266.397	3.5885	0.0192381
CCDC135	266.397	3.5885	0.0192381
CCDC66	266.397	3.5885	0.0192381
CCDC88C	266.397	3.5885	0.0192381
CCT7	266.397	3.5885	0.0192381
CD44	266.397	3.5885	0.0192381
CDHR1	266.397	3.5885	0.0192381
CDK16	266.397	3.5885	0.0192381
CELSR1	266.397	3.5885	0.0192381
CELSR3	266.397	3.5885	0.0192381
CEP164	266.397	3.5885	0.0192381
CEP192	266.397	3.5885	0.0192381
CEP76	266.397	3.5885	0.0192381
CES1	266.397	3.5885	0.0192381
CHD2	266.397	3.5885	0.0192381
CHD3	266.397	3.5885	0.0192381
CHL1	266.397	3.5885	0.0192381
CHM	266.397	3.5885	0.0192381
CHPF	266.397	3.5885	0.0192381
CHRNA4	266.397	3.5885	0.0192381
CHST10	266.397	3.5885	0.0192381
CHSY1	266.397	3.5885	0.0192381
CILP2	266.397	3.5885	0.0192381
CKAP2L	266.397	3.5885	0.0192381
CLCN1	266.397	3.5885	0.0192381
CNKSR3	266.397	3.5885	0.0192381
CNOT1	266.397	3.5885	0.0192381
CNOT6	266.397	3.5885	0.0192381
CNTRL	266.397	3.5885	0.0192381
COL15A1	266.397	3.5885	0.0192381
COL4A2	266.397	3.5885	0.0192381
COL6A5	266.397	3.5885	0.0192381
COL7A1	266.397	3.5885	0.0192381
COL9A3	266.397	3.5885	0.0192381
COPB2	266.397	3.5885	0.0192381
CORO2B	266.397	3.5885	0.0192381
CPPED1	266.397	3.5885	0.0192381
CPZ	266.397	3.5885	0.0192381
CREBRF	266.397	3.5885	0.0192381
CRYBG3	266.397	3.5885	0.0192381
CSTF2	266.397	3.5885	0.0192381
CTBS	266.397	3.5885	0.0192381
CWF19L1	266.397	3.5885	0.0192381
DAGLA	266.397	3.5885	0.0192381
DCC	266.397	3.5885	0.0192381
DDX17	266.397	3.5885	0.0192381
DDX41	266.397	3.5885	0.0192381
DDX46	266.397	3.5885	0.0192381
DDX51	266.397	3.5885	0.0192381
DDX60L	266.397	3.5885	0.0192381
DFNA5	266.397	3.5885	0.0192381
DFNB59	266.397	3.5885	0.0192381
DHX29	266.397	3.5885	0.0192381
DHX35	266.397	3.5885	0.0192381
DHX40	266.397	3.5885	0.0192381
DIEXF	266.397	3.5885	0.0192381
DIP2B	266.397	3.5885	0.0192381
DIRC2	266.397	3.5885	0.0192381
DLD	266.397	3.5885	0.0192381
DLGAP2	266.397	3.5885	0.0192381
DMXL1	266.397	3.5885	0.0192381
DNAH14	266.397	3.5885	0.0192381
DNAH8	266.397	3.5885	0.0192381
DNAJB1	266.397	3.5885	0.0192381
DNHD1	266.397	3.5885	0.0192381
DNMT3B	266.397	3.5885	0.0192381
DOCK7	266.397	3.5885	0.0192381
DSC3	266.397	3.5885	0.0192381
DSG1	266.397	3.5885	0.0192381
EARS2	266.397	3.5885	0.0192381
ECT2L	266.397	3.5885	0.0192381
EEFSEC	266.397	3.5885	0.0192381
EHBP1L1	266.397	3.5885	0.0192381
EHD2	266.397	3.5885	0.0192381
EIF2AK3	266.397	3.5885	0.0192381
EIF4A3	266.397	3.5885	0.0192381
EIF4G3	266.397	3.5885	0.0192381
EML6	266.397	3.5885	0.0192381
ENAM	266.397	3.5885	0.0192381
ENOX2	266.397	3.5885	0.0192381
EPHX2	266.397	3.5885	0.0192381
ERC1	266.397	3.5885	0.0192381
ERC2	266.397	3.5885	0.0192381
ESRP1	266.397	3.5885	0.0192381
EXTL1	266.397	3.5885	0.0192381
FA2H	266.397	3.5885	0.0192381
FAM114A1	266.397	3.5885	0.0192381
FAM114A2	266.397	3.5885	0.0192381
FAM189A1	266.397	3.5885	0.0192381
FAM208B	266.397	3.5885	0.0192381
FAM83A	266.397	3.5885	0.0192381
FAM83C	266.397	3.5885	0.0192381
FAM91A1	266.397	3.5885	0.0192381
FANCB	266.397	3.5885	0.0192381
FBF1	266.397	3.5885	0.0192381
FBN1	266.397	3.5885	0.0192381
FDFT1	266.397	3.5885	0.0192381
FERMT2	266.397	3.5885	0.0192381
FETUB	266.397	3.5885	0.0192381
FGF12	266.397	3.5885	0.0192381
FGFR4	266.397	3.5885	0.0192381
FKBP15	266.397	3.5885	0.0192381
FLII	266.397	3.5885	0.0192381
FNDC3A	266.397	3.5885	0.0192381
FREM3	266.397	3.5885	0.0192381
GABBR2	266.397	3.5885	0.0192381
GABRE	266.397	3.5885	0.0192381
GAK	266.397	3.5885	0.0192381
GANC	266.397	3.5885	0.0192381
GAPVD1	266.397	3.5885	0.0192381
GCC2	266.397	3.5885	0.0192381
GDF6	266.397	3.5885	0.0192381
GIGYF1	266.397	3.5885	0.0192381
GK5	266.397	3.5885	0.0192381
GNAL	266.397	3.5885	0.0192381
GPR113	266.397	3.5885	0.0192381
GPR119	266.397	3.5885	0.0192381
GPR45	266.397	3.5885	0.0192381
GRIN2B	266.397	3.5885	0.0192381
GSN	266.397	3.5885	0.0192381
GTF3C3	266.397	3.5885	0.0192381
GYS2	266.397	3.5885	0.0192381
HEATR1	266.397	3.5885	0.0192381
HERC1	266.397	3.5885	0.0192381
HIP1	266.397	3.5885	0.0192381
HNRNPM	266.397	3.5885	0.0192381
HNRNPR	266.397	3.5885	0.0192381
HRASLS5	266.397	3.5885	0.0192381
HS6ST2	266.397	3.5885	0.0192381
HUWE1	266.397	3.5885	0.0192381
IGFN1	266.397	3.5885	0.0192381
IGLL1	266.397	3.5885	0.0192381
IGSF10	266.397	3.5885	0.0192381
IL31	266.397	3.5885	0.0192381
IL5RA	266.397	3.5885	0.0192381
INCENP	266.397	3.5885	0.0192381
INTS5	266.397	3.5885	0.0192381
ITGA5	266.397	3.5885	0.0192381
ITSN2	266.397	3.5885	0.0192381
JAK3	266.397	3.5885	0.0192381
JARID2	266.397	3.5885	0.0192381
KBTBD12	266.397	3.5885	0.0192381
KCNAB3	266.397	3.5885	0.0192381
KCND1	266.397	3.5885	0.0192381
KCNH3	266.397	3.5885	0.0192381
KCNN2	266.397	3.5885	0.0192381
KDM5C	266.397	3.5885	0.0192381
KHDC1L	266.397	3.5885	0.0192381
KIAA0368	266.397	3.5885	0.0192381
KIAA0947	266.397	3.5885	0.0192381
KIAA1549L	266.397	3.5885	0.0192381
KIAA1841	266.397	3.5885	0.0192381
KIF18A	266.397	3.5885	0.0192381
KIF18B	266.397	3.5885	0.0192381
KIF20A	266.397	3.5885	0.0192381
KLF10	266.397	3.5885	0.0192381
KLF11	266.397	3.5885	0.0192381
KLHL24	266.397	3.5885	0.0192381
KLHL4	266.397	3.5885	0.0192381
KLHL9	266.397	3.5885	0.0192381
KMT2B	266.397	3.5885	0.0192381
KRT16	266.397	3.5885	0.0192381
KTN1	266.397	3.5885	0.0192381
KY	266.397	3.5885	0.0192381
LAMA2	266.397	3.5885	0.0192381
LAMC2	266.397	3.5885	0.0192381
LARP7	266.397	3.5885	0.0192381
LARS	266.397	3.5885	0.0192381
LGI3	266.397	3.5885	0.0192381
LGR4	266.397	3.5885	0.0192381
LHX5	266.397	3.5885	0.0192381
LINGO3	266.397	3.5885	0.0192381
LMOD1	266.397	3.5885	0.0192381
LPHN2	266.397	3.5885	0.0192381
LPHN3	266.397	3.5885	0.0192381
LPIN3	266.397	3.5885	0.0192381
LPO	266.397	3.5885	0.0192381
LRIT1	266.397	3.5885	0.0192381
LRSAM1	266.397	3.5885	0.0192381
LTK	266.397	3.5885	0.0192381
MADD	266.397	3.5885	0.0192381
MAGEA11	266.397	3.5885	0.0192381
MAGI3	266.397	3.5885	0.0192381
MAP3K4	266.397	3.5885	0.0192381
MAP3K9	266.397	3.5885	0.0192381
MAP4	266.397	3.5885	0.0192381
MAP4K4	266.397	3.5885	0.0192381
MARCO	266.397	3.5885	0.0192381
MAST1	266.397	3.5885	0.0192381
MCM2	266.397	3.5885	0.0192381
MCM3AP	266.397	3.5885	0.0192381
MCPH1	266.397	3.5885	0.0192381
MCTP2	266.397	3.5885	0.0192381
MDGA2	266.397	3.5885	0.0192381
MED13L	266.397	3.5885	0.0192381
MEGF11	266.397	3.5885	0.0192381
MEI1	266.397	3.5885	0.0192381
METTL16	266.397	3.5885	0.0192381
METTL2B	266.397	3.5885	0.0192381
MICAL2	266.397	3.5885	0.0192381
MIS18A	266.397	3.5885	0.0192381
MMP16	266.397	3.5885	0.0192381
MOGS	266.397	3.5885	0.0192381
MPDZ	266.397	3.5885	0.0192381
MRC2	266.397	3.5885	0.0192381
MSH6	266.397	3.5885	0.0192381
MTUS1	266.397	3.5885	0.0192381
MXI1	266.397	3.5885	0.0192381
MYH10	266.397	3.5885	0.0192381
MYH2	266.397	3.5885	0.0192381
MYO18A	266.397	3.5885	0.0192381
MYO3B	266.397	3.5885	0.0192381
NBEAL1	266.397	3.5885	0.0192381
NCAN	266.397	3.5885	0.0192381
NCKAP5L	266.397	3.5885	0.0192381
NCOA2	266.397	3.5885	0.0192381
NCOA7	266.397	3.5885	0.0192381
NEK9	266.397	3.5885	0.0192381
NFIB	266.397	3.5885	0.0192381
NHS	266.397	3.5885	0.0192381
NIPAL4	266.397	3.5885	0.0192381
NME8	266.397	3.5885	0.0192381
NOD1	266.397	3.5885	0.0192381
NOM1	266.397	3.5885	0.0192381
NOMO1	266.397	3.5885	0.0192381
NPR1	266.397	3.5885	0.0192381
NRBP2	266.397	3.5885	0.0192381
NRG1	266.397	3.5885	0.0192381
NSD1	266.397	3.5885	0.0192381
NUFIP2	266.397	3.5885	0.0192381
NUP133	266.397	3.5885	0.0192381
NUP205	266.397	3.5885	0.0192381
NUP210	266.397	3.5885	0.0192381
NUP88	266.397	3.5885	0.0192381
OR10G7	266.397	3.5885	0.0192381
OR4B1	266.397	3.5885	0.0192381
OR4C12	266.397	3.5885	0.0192381
PAK3	266.397	3.5885	0.0192381
PAPSS2	266.397	3.5885	0.0192381
PBRM1	266.397	3.5885	0.0192381
PC	266.397	3.5885	0.0192381
PCDHGA4	266.397	3.5885	0.0192381
PCDHGC3	266.397	3.5885	0.0192381
PCDHGC4	266.397	3.5885	0.0192381
PDE4DIP	266.397	3.5885	0.0192381
PDE7B	266.397	3.5885	0.0192381
PDP1	266.397	3.5885	0.0192381
PDXDC1	266.397	3.5885	0.0192381
PELO	266.397	3.5885	0.0192381
PFAS	266.397	3.5885	0.0192381
PHACTR2	266.397	3.5885	0.0192381
PHF20L1	266.397	3.5885	0.0192381
PHLDB3	266.397	3.5885	0.0192381
PIEZO1	266.397	3.5885	0.0192381
PIGT	266.397	3.5885	0.0192381
PINLYP	266.397	3.5885	0.0192381
PIPOX	266.397	3.5885	0.0192381
PKD1L1	266.397	3.5885	0.0192381
PKN3	266.397	3.5885	0.0192381
PLA2G4E	266.397	3.5885	0.0192381
PLIN4	266.397	3.5885	0.0192381
PLK4	266.397	3.5885	0.0192381
PLXNA3	266.397	3.5885	0.0192381
PLXNB2	266.397	3.5885	0.0192381
PNN	266.397	3.5885	0.0192381
POT1	266.397	3.5885	0.0192381
PPFIA2	266.397	3.5885	0.0192381
PPFIA4	266.397	3.5885	0.0192381
PPP4R1	266.397	3.5885	0.0192381
PRDM4	266.397	3.5885	0.0192381
PREP	266.397	3.5885	0.0192381
PRICKLE2	266.397	3.5885	0.0192381
PRKD1	266.397	3.5885	0.0192381
PRLHR	266.397	3.5885	0.0192381
PRPF8	266.397	3.5885	0.0192381
PRR16	266.397	3.5885	0.0192381
PRSS21	266.397	3.5885	0.0192381
PRTG	266.397	3.5885	0.0192381
PTPN23	266.397	3.5885	0.0192381
PTPRD	266.397	3.5885	0.0192381
PTPRH	266.397	3.5885	0.0192381
PTPRJ	266.397	3.5885	0.0192381
QSOX1	266.397	3.5885	0.0192381
R3HDM2	266.397	3.5885	0.0192381
RAB11FIP3	266.397	3.5885	0.0192381
RAD51B	266.397	3.5885	0.0192381
RAI14	266.397	3.5885	0.0192381
RASGRP1	266.397	3.5885	0.0192381
RBL1	266.397	3.5885	0.0192381
RBM6	266.397	3.5885	0.0192381
REPIN1	266.397	3.5885	0.0192381
RGL1	266.397	3.5885	0.0192381
RHCG	266.397	3.5885	0.0192381
RIN2	266.397	3.5885	0.0192381
RNF157	266.397	3.5885	0.0192381
RNF43	266.397	3.5885	0.0192381
ROBO1	266.397	3.5885	0.0192381
RPRD2	266.397	3.5885	0.0192381
RPS6KA1	266.397	3.5885	0.0192381
RSAD1	266.397	3.5885	0.0192381
RSBN1L	266.397	3.5885	0.0192381
RXRA	266.397	3.5885	0.0192381
SAMD12	266.397	3.5885	0.0192381
SAMD4B	266.397	3.5885	0.0192381
SASS6	266.397	3.5885	0.0192381
SCLY	266.397	3.5885	0.0192381
SCN8A	266.397	3.5885	0.0192381
SCYL1	266.397	3.5885	0.0192381
SDK2	266.397	3.5885	0.0192381
SEC31A	266.397	3.5885	0.0192381
SEL1L3	266.397	3.5885	0.0192381
SEMA3C	266.397	3.5885	0.0192381
SEMA3G	266.397	3.5885	0.0192381
SEMA6B	266.397	3.5885	0.0192381
SENP5	266.397	3.5885	0.0192381
SEPHS1	266.397	3.5885	0.0192381
SETD4	266.397	3.5885	0.0192381
SFSWAP	266.397	3.5885	0.0192381
SGCA	266.397	3.5885	0.0192381
SGCE	266.397	3.5885	0.0192381
SGCZ	266.397	3.5885	0.0192381
SH3TC1	266.397	3.5885	0.0192381
SHANK2	266.397	3.5885	0.0192381
SHPK	266.397	3.5885	0.0192381
SIM2	266.397	3.5885	0.0192381
SLC11A2	266.397	3.5885	0.0192381
SLC12A7	266.397	3.5885	0.0192381
SLC23A3	266.397	3.5885	0.0192381
SLC24A2	266.397	3.5885	0.0192381
SLC26A3	266.397	3.5885	0.0192381
SLC35A5	266.397	3.5885	0.0192381
SLC39A3	266.397	3.5885	0.0192381
SLC4A4	266.397	3.5885	0.0192381
SLC5A6	266.397	3.5885	0.0192381
SLITRK2	266.397	3.5885	0.0192381
SMARCB1	266.397	3.5885	0.0192381
SMC3	266.397	3.5885	0.0192381
SMPD1	266.397	3.5885	0.0192381
SNRNP200	266.397	3.5885	0.0192381
SNX18	266.397	3.5885	0.0192381
SNX4	266.397	3.5885	0.0192381
SOGA1	266.397	3.5885	0.0192381
SORBS1	266.397	3.5885	0.0192381
SOX5	266.397	3.5885	0.0192381
SPAG5	266.397	3.5885	0.0192381
SPSB4	266.397	3.5885	0.0192381
SPTBN2	266.397	3.5885	0.0192381
SRC	266.397	3.5885	0.0192381
SRCAP	266.397	3.5885	0.0192381
SRGAP1	266.397	3.5885	0.0192381
SSB	266.397	3.5885	0.0192381
STARD7	266.397	3.5885	0.0192381
STARD9	266.397	3.5885	0.0192381
STIL	266.397	3.5885	0.0192381
SUN3	266.397	3.5885	0.0192381
SYNE1	266.397	3.5885	0.0192381
SYNJ1	266.397	3.5885	0.0192381
SYNJ2	266.397	3.5885	0.0192381
SZT2	266.397	3.5885	0.0192381
TAB2	266.397	3.5885	0.0192381
TBC1D9B	266.397	3.5885	0.0192381
TCEAL5	266.397	3.5885	0.0192381
TCF3	266.397	3.5885	0.0192381
TET1	266.397	3.5885	0.0192381
TET3	266.397	3.5885	0.0192381
TEX15	266.397	3.5885	0.0192381
TLN2	266.397	3.5885	0.0192381
TMC6	266.397	3.5885	0.0192381
TMEM105	266.397	3.5885	0.0192381
TMEM106A	266.397	3.5885	0.0192381
TMEM128	266.397	3.5885	0.0192381
TMEM130	266.397	3.5885	0.0192381
TMEM131	266.397	3.5885	0.0192381
TMEM132B	266.397	3.5885	0.0192381
TMEM201	266.397	3.5885	0.0192381
TMEM63A	266.397	3.5885	0.0192381
TMPRSS9	266.397	3.5885	0.0192381
TNC	266.397	3.5885	0.0192381
TNK2	266.397	3.5885	0.0192381
TOP2B	266.397	3.5885	0.0192381
TRAK2	266.397	3.5885	0.0192381
TRIM29	266.397	3.5885	0.0192381
TRIM5	266.397	3.5885	0.0192381
TRPM1	266.397	3.5885	0.0192381
TSNARE1	266.397	3.5885	0.0192381
TSPYL4	266.397	3.5885	0.0192381
TTC17	266.397	3.5885	0.0192381
TTC21A	266.397	3.5885	0.0192381
TTF2	266.397	3.5885	0.0192381
TTLL5	266.397	3.5885	0.0192381
U2SURP	266.397	3.5885	0.0192381
UBAP2L	266.397	3.5885	0.0192381
UBR1	266.397	3.5885	0.0192381
UNC5C	266.397	3.5885	0.0192381
USP24	266.397	3.5885	0.0192381
USP29	266.397	3.5885	0.0192381
USP3	266.397	3.5885	0.0192381
USP34	266.397	3.5885	0.0192381
USP37	266.397	3.5885	0.0192381
USP47	266.397	3.5885	0.0192381
VAPA	266.397	3.5885	0.0192381
VCAN	266.397	3.5885	0.0192381
VPS13A	266.397	3.5885	0.0192381
VPS13C	266.397	3.5885	0.0192381
WDR33	266.397	3.5885	0.0192381
WDR87	266.397	3.5885	0.0192381
WHSC1	266.397	3.5885	0.0192381
WISP3	266.397	3.5885	0.0192381
WWP1	266.397	3.5885	0.0192381
XPO5	266.397	3.5885	0.0192381
XRRA1	266.397	3.5885	0.0192381
YIPF7	266.397	3.5885	0.0192381
ZBTB20	266.397	3.5885	0.0192381
ZBTB38	266.397	3.5885	0.0192381
ZBTB4	266.397	3.5885	0.0192381
ZBTB5	266.397	3.5885	0.0192381
ZC3H12B	266.397	3.5885	0.0192381
ZFHX3	266.397	3.5885	0.0192381
ZFP82	266.397	3.5885	0.0192381
ZNF107	266.397	3.5885	0.0192381
ZNF214	266.397	3.5885	0.0192381
ZNF408	266.397	3.5885	0.0192381
ZNF618	266.397	3.5885	0.0192381
ZNF654	266.397	3.5885	0.0192381
ZNF71	266.397	3.5885	0.0192381
ZNF732	266.397	3.5885	0.0192381
ZSWIM6	266.397	3.5885	0.0192381
ZYX	266.397	3.5885	0.0192381
POGZ	208.006	3.4867	0.0203012
TTC28	208.006	3.4867	0.0203012
ABCB1	5.83369	3.4867	0.0215629
AVPR1A	19.1641	3.4867	0.0215629
SLIT2	107.133	3.3849	0.021823
ABCA1	190.16	3.5885	0.0222657
ABCB11	190.16	3.5885	0.0222657
ACAN	190.16	3.5885	0.0222657
ACLY	190.16	3.5885	0.0222657
ACOXL	190.16	3.5885	0.0222657
ACTR3	190.16	3.5885	0.0222657
ADAM22	190.16	3.5885	0.0222657
ADPRM	190.16	3.5885	0.0222657
AKAP13	190.16	3.5885	0.0222657
ANLN	190.16	3.5885	0.0222657
AR	190.16	3.5885	0.0222657
ASTL	190.16	3.5885	0.0222657
ATXN1	190.16	3.5885	0.0222657
BCOR	190.16	3.5885	0.0222657
BIRC3	190.16	3.5885	0.0222657
BMP6	190.16	3.5885	0.0222657
C14orf37	190.16	3.5885	0.0222657
C17orf74	190.16	3.5885	0.0222657
C3orf14	190.16	3.5885	0.0222657
CAPN11	190.16	3.5885	0.0222657
CASZ1	190.16	3.5885	0.0222657
CATSPERG	190.16	3.5885	0.0222657
CD68	190.16	3.5885	0.0222657
CDK5	190.16	3.5885	0.0222657
CECR2	190.16	3.5885	0.0222657
CENPF	190.16	3.5885	0.0222657
CEP152	190.16	3.5885	0.0222657
CEP250	190.16	3.5885	0.0222657
CHCHD6	190.16	3.5885	0.0222657
CHD5	190.16	3.5885	0.0222657
CHRNB4	190.16	3.5885	0.0222657
CMIP	190.16	3.5885	0.0222657
CPXM2	190.16	3.5885	0.0222657
CRIM1	190.16	3.5885	0.0222657
CRLF1	190.16	3.5885	0.0222657
CUBN	190.16	3.5885	0.0222657
DAAM2	190.16	3.5885	0.0222657
DMAP1	190.16	3.5885	0.0222657
DNAH1	190.16	3.5885	0.0222657
DOCK6	190.16	3.5885	0.0222657
DSCAM	190.16	3.5885	0.0222657
EXOC7	190.16	3.5885	0.0222657
FAM73B	190.16	3.5885	0.0222657
FBLN1	190.16	3.5885	0.0222657
FBRSL1	190.16	3.5885	0.0222657
FBXW9	190.16	3.5885	0.0222657
FMNL1	190.16	3.5885	0.0222657
FMNL2	190.16	3.5885	0.0222657
FN1	190.16	3.5885	0.0222657
FRMPD4	190.16	3.5885	0.0222657
FZD9	190.16	3.5885	0.0222657
GAA	190.16	3.5885	0.0222657
GARNL3	190.16	3.5885	0.0222657
GBF1	190.16	3.5885	0.0222657
GCC1	190.16	3.5885	0.0222657
GGACT	190.16	3.5885	0.0222657
GLI3	190.16	3.5885	0.0222657
GPER1	190.16	3.5885	0.0222657
GPI	190.16	3.5885	0.0222657
GPR75-ASB3	190.16	3.5885	0.0222657
GPR97	190.16	3.5885	0.0222657
GPRC5D	190.16	3.5885	0.0222657
GRM2	190.16	3.5885	0.0222657
GTF3C1	190.16	3.5885	0.0222657
HERC2	190.16	3.5885	0.0222657
HHEX	190.16	3.5885	0.0222657
HK3	190.16	3.5885	0.0222657
HKDC1	190.16	3.5885	0.0222657
HPS1	190.16	3.5885	0.0222657
IGF1R	190.16	3.5885	0.0222657
IL17RE	190.16	3.5885	0.0222657
IL20RA	190.16	3.5885	0.0222657
INPP5K	190.16	3.5885	0.0222657
ITGB6	190.16	3.5885	0.0222657
KANK1	190.16	3.5885	0.0222657
KCNT1	190.16	3.5885	0.0222657
KIAA0226	190.16	3.5885	0.0222657
KIAA0556	190.16	3.5885	0.0222657
KIAA1549	190.16	3.5885	0.0222657
KLC1	190.16	3.5885	0.0222657
KLF3	190.16	3.5885	0.0222657
LAMA5	190.16	3.5885	0.0222657
LIN9	190.16	3.5885	0.0222657
LRRC8A	190.16	3.5885	0.0222657
MAN2A2	190.16	3.5885	0.0222657
MAST3	190.16	3.5885	0.0222657
MCM5	190.16	3.5885	0.0222657
MTMR12	190.16	3.5885	0.0222657
MYH14	190.16	3.5885	0.0222657
MYOCD	190.16	3.5885	0.0222657
MYOM1	190.16	3.5885	0.0222657
NFIX	190.16	3.5885	0.0222657
NFKBIB	190.16	3.5885	0.0222657
NLRP14	190.16	3.5885	0.0222657
OR2AK2	190.16	3.5885	0.0222657
OR56A3	190.16	3.5885	0.0222657
PAPPA	190.16	3.5885	0.0222657
PCDHGA7	190.16	3.5885	0.0222657
PCSK5	190.16	3.5885	0.0222657
PEAK1	190.16	3.5885	0.0222657
PHLDB2	190.16	3.5885	0.0222657
PHRF1	190.16	3.5885	0.0222657
PIK3C2B	190.16	3.5885	0.0222657
PKP2	190.16	3.5885	0.0222657
PLCD4	190.16	3.5885	0.0222657
POLQ	190.16	3.5885	0.0222657
POM121L2	190.16	3.5885	0.0222657
PPL	190.16	3.5885	0.0222657
PRDM7	190.16	3.5885	0.0222657
PSME4	190.16	3.5885	0.0222657
PTCH2	190.16	3.5885	0.0222657
PTPN14	190.16	3.5885	0.0222657
PTX4	190.16	3.5885	0.0222657
RALGAPA1	190.16	3.5885	0.0222657
RAPGEF1	190.16	3.5885	0.0222657
RELN	190.16	3.5885	0.0222657
RHOD	190.16	3.5885	0.0222657
ROBO2	190.16	3.5885	0.0222657
ROR2	190.16	3.5885	0.0222657
SCN4A	190.16	3.5885	0.0222657
SDCCAG3	190.16	3.5885	0.0222657
SDPR	190.16	3.5885	0.0222657
SETDB1	190.16	3.5885	0.0222657
SKIV2L2	190.16	3.5885	0.0222657
SLC4A2	190.16	3.5885	0.0222657
SLC9A4	190.16	3.5885	0.0222657
SLIT1	190.16	3.5885	0.0222657
SMOX	190.16	3.5885	0.0222657
SOGA2	190.16	3.5885	0.0222657
SPNS1	190.16	3.5885	0.0222657
SPR	190.16	3.5885	0.0222657
STRN3	190.16	3.5885	0.0222657
SUN2	190.16	3.5885	0.0222657
TBC1D14	190.16	3.5885	0.0222657
TBC1D8	190.16	3.5885	0.0222657
TECR	190.16	3.5885	0.0222657
TEP1	190.16	3.5885	0.0222657
TMC5	190.16	3.5885	0.0222657
TMED3	190.16	3.5885	0.0222657
TMEM132D	190.16	3.5885	0.0222657
TMEM145	190.16	3.5885	0.0222657
TMTC2	190.16	3.5885	0.0222657
TMTC4	190.16	3.5885	0.0222657
TNRC6B	190.16	3.5885	0.0222657
TOPAZ1	190.16	3.5885	0.0222657
TP53BP2	190.16	3.5885	0.0222657
TRPM7	190.16	3.5885	0.0222657
TRRAP	190.16	3.5885	0.0222657
VPS13B	190.16	3.5885	0.0222657
WNT10A	190.16	3.5885	0.0222657
XIRP1	190.16	3.5885	0.0222657
XYLB	190.16	3.5885	0.0222657
ZC3H13	190.16	3.5885	0.0222657
ZFHX2	190.16	3.5885	0.0222657
ZMYM2	190.16	3.5885	0.0222657
ZNF358	190.16	3.5885	0.0222657
RASL10B	55.5328	3.4867	0.0228922
SAFB	55.5328	3.4867	0.0228922
DNAH10	208.006	3.4867	0.0242922
OTOF	208.006	3.4867	0.0242922
RAPH1	8.42408	3.4867	0.0242922
SDK1	208.006	3.4867	0.0242922
WDR81	208.006	3.4867	0.0242922
ADAM12	131.769	3.5885	0.0256993
ADAMTSL5	171.976	3.5885	0.0256993
ARHGAP28	171.976	3.5885	0.0256993
ARMCX4	131.769	3.5885	0.0256993
AVL9	131.769	3.5885	0.0256993
C3orf30	171.976	3.5885	0.0256993
CACHD1	131.769	3.5885	0.0256993
CAPN9	171.976	3.5885	0.0256993
CC2D2A	171.976	3.5885	0.0256993
CD300LB	131.769	3.5885	0.0256993
CFTR	171.976	3.5885	0.0256993
CHAF1B	131.769	3.5885	0.0256993
CNTN4	171.976	3.5885	0.0256993
COL16A1	131.769	3.5885	0.0256993
CSNK1G2	131.769	3.5885	0.0256993
CSRNP1	131.769	3.5885	0.0256993
CTNNA1	171.976	3.5885	0.0256993
DACT3	131.769	3.5885	0.0256993
DROSHA	131.769	3.5885	0.0256993
EFCAB12	131.769	3.5885	0.0256993
EIF3A	131.769	3.5885	0.0256993
EMR3	171.976	3.5885	0.0256993
EPRS	131.769	3.5885	0.0256993
FARP2	171.976	3.5885	0.0256993
FKBP9	131.769	3.5885	0.0256993
FRYL	171.976	3.5885	0.0256993
FYCO1	131.769	3.5885	0.0256993
GLCCI1	131.769	3.5885	0.0256993
GOLIM4	131.769	3.5885	0.0256993
GPRIN1	131.769	3.5885	0.0256993
GUCY1A2	131.769	3.5885	0.0256993
IGDCC4	131.769	3.5885	0.0256993
IL12RB1	171.976	3.5885	0.0256993
INF2	131.769	3.5885	0.0256993
INSR	131.769	3.5885	0.0256993
IREB2	171.976	3.5885	0.0256993
ITGAM	131.769	3.5885	0.0256993
KIAA0922	131.769	3.5885	0.0256993
KLHDC7A	131.769	3.5885	0.0256993
KLHL5	171.976	3.5885	0.0256993
KRT4	171.976	3.5885	0.0256993
L1TD1	171.976	3.5885	0.0256993
LPCAT4	131.769	3.5885	0.0256993
LRRC7	131.769	3.5885	0.0256993
LUZP1	131.769	3.5885	0.0256993
MAGEL2	131.769	3.5885	0.0256993
MLLT4	131.769	3.5885	0.0256993
MTRR	171.976	3.5885	0.0256993
MUC19	171.976	3.5885	0.0256993
MYO10	171.976	3.5885	0.0256993
NET1	131.769	3.5885	0.0256993
NID1	131.769	3.5885	0.0256993
NOX1	131.769	3.5885	0.0256993
OGDH	131.769	3.5885	0.0256993
ORAI3	171.976	3.5885	0.0256993
ORC5	171.976	3.5885	0.0256993
PCNX	171.976	3.5885	0.0256993
PEX5	171.976	3.5885	0.0256993
PNPLA7	131.769	3.5885	0.0256993
POLD1	131.769	3.5885	0.0256993
POLR1A	171.976	3.5885	0.0256993
PTPN6	131.769	3.5885	0.0256993
RALGDS	131.769	3.5885	0.0256993
RELT	131.769	3.5885	0.0256993
RPTN	171.976	3.5885	0.0256993
SCAF1	131.769	3.5885	0.0256993
SLC27A5	131.769	3.5885	0.0256993
SLTM	131.769	3.5885	0.0256993
SMYD4	171.976	3.5885	0.0256993
SNCAIP	131.769	3.5885	0.0256993
SPATS2	171.976	3.5885	0.0256993
SUSD3	131.769	3.5885	0.0256993
SVEP1	171.976	3.5885	0.0256993
SYDE2	131.769	3.5885	0.0256993
TAF6	131.769	3.5885	0.0256993
TCTEX1D4	131.769	3.5885	0.0256993
TNPO2	131.769	3.5885	0.0256993
TRMT13	131.769	3.5885	0.0256993
TTC6	171.976	3.5885	0.0256993
UBXN6	171.976	3.5885	0.0256993
UMPS	171.976	3.5885	0.0256993
WDR5	131.769	3.5885	0.0256993
XCR1	131.769	3.5885	0.0256993
ZNF516	131.769	3.5885	0.0256993
ZNF609	131.769	3.5885	0.0256993
NOTCH2	131.769	3.5885	0.026852
CPAMD8	55.5328	3.4867	0.027316
KIF27	8.42408	3.4867	0.027316
MEGF9	208.006	3.4867	0.027316
MYO5C	55.5328	3.4867	0.027316
SETX	208.006	3.4867	0.027316
ABCA12	113.585	3.5885	0.0295818
ABCC3	167.675	3.5885	0.0295818
ATRNL1	113.585	3.5885	0.0295818
CTAGE5	167.675	3.5885	0.0295818
DNAH7	113.585	3.5885	0.0295818
KIAA1210	167.675	3.5885	0.0295818
KRT39	113.585	3.5885	0.0295818
MAP10	113.585	3.5885	0.0295818
MFN1	113.585	3.5885	0.0295818
NINL	113.585	3.5885	0.0295818
RNF19A	113.585	3.5885	0.0295818
SEMA3E	167.675	3.5885	0.0295818
SLC12A3	167.675	3.5885	0.0295818
SNX27	113.585	3.5885	0.0295818
STOX1	113.585	3.5885	0.0295818
TAS1R1	113.585	3.5885	0.0295818
TRIM48	113.585	3.5885	0.0295818
UQCC1	113.585	3.5885	0.0295818
USP32	113.585	3.5885	0.0295818
ALG13	109.284	3.5885	0.0297219
SYNE2	12.0914	3.5885	0.0299743
TPTE	5.39826	3.3849	0.0302126
GOLGB1	6.2608	3.4867	0.0302281
DVL1	55.5328	3.4867	0.0306593
HDC	208.006	3.4867	0.0306593
HSPA4	208.006	3.4867	0.0306593
MAP3K3	208.006	3.4867	0.0306593
TTC37	208.006	3.4867	0.0306593
TRIP12	4.98828	3.3849	0.0316321
PLA2G4F	131.769	3.5885	0.0328517
NYAP2	6.2608	3.4867	0.0332004
CACNA1A	166.606	3.5885	0.0339583
CDC37	166.606	3.5885	0.0339583
CDH1	166.606	3.5885	0.0339583
DCAF11	166.606	3.5885	0.0339583
DUSP27	166.606	3.5885	0.0339583
EFCAB5	37.3484	3.5885	0.0339583
EFNA1	166.606	3.5885	0.0339583
ENC1	166.606	3.5885	0.0339583
FAM149A	166.606	3.5885	0.0339583
GPR155	166.606	3.5885	0.0339583
GRIK1	166.606	3.5885	0.0339583
GUCY2C	166.606	3.5885	0.0339583
HMCN2	166.606	3.5885	0.0339583
KLHL1	166.606	3.5885	0.0339583
KLHL13	37.3484	3.5885	0.0339583
LYAR	166.606	3.5885	0.0339583
MNX1	166.606	3.5885	0.0339583
MYRF	166.606	3.5885	0.0339583
NNT	166.606	3.5885	0.0339583
PAPLN	166.606	3.5885	0.0339583
PIK3C2G	166.606	3.5885	0.0339583
PRDM1	166.606	3.5885	0.0339583
PRG4	166.606	3.5885	0.0339583
SEC31B	37.3484	3.5885	0.0339583
SHMT2	166.606	3.5885	0.0339583
STRN	166.606	3.5885	0.0339583
SYN3	166.606	3.5885	0.0339583
TEX14	166.606	3.5885	0.0339583
WFS1	166.606	3.5885	0.0339583
ZZEF1	166.606	3.5885	0.0339583
ANKRD24	55.5328	3.4867	0.034348
CUL9	208.006	3.4867	0.034348
FANCI	19.1641	3.4867	0.034348
FRAS1	19.1641	3.4867	0.034348
MST1R	55.5328	3.4867	0.034348
MUC17	113.585	3.5885	0.0362595
DOCK4	6.2608	3.4867	0.0363304
FMO1	6.2608	3.4867	0.0363304
PLA2R1	6.2608	3.4867	0.0363304
RUFY1	6.2608	3.4867	0.0363304
SP140L	6.2608	3.4867	0.0363304
SPAM1	6.2608	3.4867	0.0363304
TMEM232	6.2608	3.4867	0.0363304
NLRP8	12.0635	3.3849	0.0380736
GON4L	208.006	3.4867	0.0384095
TENM3	208.006	3.4867	0.0384095
TOP1MT	208.006	3.4867	0.0384095
TRPV2	55.5328	3.4867	0.0384095
BAZ1B	165.524	3.5885	0.038877
DCTN2	165.524	3.5885	0.038877
DNAJB6	108.215	3.5885	0.038877
FAM135B	165.524	3.5885	0.038877
FOXRED1	108.215	3.5885	0.038877
LRRIQ1	108.215	3.5885	0.038877
NPAT	108.215	3.5885	0.038877
PCF11	108.215	3.5885	0.038877
SCNN1B	165.524	3.5885	0.038877
SLC2A12	108.215	3.5885	0.038877
ST13	33.0473	3.5885	0.038877
TM4SF19	108.215	3.5885	0.038877
ZNF407	165.524	3.5885	0.038877
BCORL1	5.02896	3.3849	0.0399642
STAB1	131.769	3.5885	0.0399642
COL24A1	6.2608	3.4867	0.0405888
LMAN1L	6.2608	3.4867	0.0405888
NCKAP5	6.2608	3.4867	0.0405888
SPG11	6.2608	3.4867	0.0405888
TENC1	19.1641	3.4867	0.0412832
ACACA	208.006	3.4867	0.0428721
APOA5	208.006	3.4867	0.0428721
C12orf55	208.006	3.4867	0.0428721
CCDC148	208.006	3.4867	0.0428721
DENND4A	208.006	3.4867	0.0428721
DOPEY2	55.5328	3.4867	0.0428721
KIAA1211	5.03918	3.4867	0.0428721
LGR5	55.5328	3.4867	0.0428721
NPHP3	208.006	3.4867	0.0428721
RPH3A	208.006	3.4867	0.0428721
SIX4	19.1641	3.4867	0.0428721
TMEM132C	208.006	3.4867	0.0428721
TNFSF12	208.006	3.4867	0.0428721
WIZ	208.006	3.4867	0.0428721
OBSCN	131.769	3.5885	0.043985
ACTR2	165.311	3.5885	0.0443881
ANHX	165.311	3.5885	0.0443881
BFSP2	107.133	3.5885	0.0443881
BRWD1	165.311	3.5885	0.0443881
CASQ1	165.311	3.5885	0.0443881
CPSF1	165.311	3.5885	0.0443881
DIP2C	165.311	3.5885	0.0443881
EPHA10	31.9784	3.5885	0.0443881
FER1L6	165.311	3.5885	0.0443881
GPHN	165.311	3.5885	0.0443881
IL6ST	165.311	3.5885	0.0443881
IQSEC3	165.311	3.5885	0.0443881
KIF2C	165.311	3.5885	0.0443881
LIMA1	165.311	3.5885	0.0443881
LPPR5	165.311	3.5885	0.0443881
LY6E	31.9784	3.5885	0.0443881
NECAB1	165.311	3.5885	0.0443881
PARP12	165.311	3.5885	0.0443881
PCDHA11	165.311	3.5885	0.0443881
PDE1C	165.311	3.5885	0.0443881
PIK3R1	165.311	3.5885	0.0443881
PRODH	31.9784	3.5885	0.0443881
PRRX1	165.311	3.5885	0.0443881
SKIDA1	165.311	3.5885	0.0443881
SLC39A6	165.311	3.5885	0.0443881
SPATA31E1	165.311	3.5885	0.0443881
TBC1D2	165.311	3.5885	0.0443881
TMEM220	165.311	3.5885	0.0443881
GAL3ST4	6.2608	3.4867	0.0452631
ARAP3	55.5328	3.4867	0.0477655
CKAP5	208.006	3.4867	0.0477655
HCFC1	208.006	3.4867	0.0477655
MTR	208.006	3.4867	0.0477655
TNRC6C	208.006	3.4867	0.0477655
ZFHX4	208.006	3.4867	0.0477655
DYNC2H1	131.769	3.5885	0.0483422
SHROOM2	5.03918	3.3849	0.0483422
ANKLE2	164.964	3.5885	0.0505445
ARID1A	164.964	3.5885	0.0505445
BFSP1	164.964	3.5885	0.0505445
CCDC166	164.964	3.5885	0.0505445
CLEC17A	164.964	3.5885	0.0505445
COL18A1	164.964	3.5885	0.0505445
CYP7B1	164.964	3.5885	0.0505445
ECSIT	164.964	3.5885	0.0505445
ELF4	164.964	3.5885	0.0505445
F13A1	164.964	3.5885	0.0505445
FECH	106.92	3.5885	0.0505445
HMGCS2	164.964	3.5885	0.0505445
IGSF1	106.92	3.5885	0.0505445
KALRN	164.964	3.5885	0.0505445
MASP2	164.964	3.5885	0.0505445
MB21D1	164.964	3.5885	0.0505445
PCDHB7	164.964	3.5885	0.0505445
PIK3C2A	164.964	3.5885	0.0505445
SRFBP1	164.964	3.5885	0.0505445
UGT2B17	164.964	3.5885	0.0505445
WNK2	164.964	3.5885	0.0505445
KMT2E	30.8968	3.5885	0.0530564
LRP1	106.344	3.3849	0.0530564
NOTCH1	208.006	3.4867	0.05312
PPP1R32	55.5328	3.4867	0.05312
ABCC11	164.939	3.5885	0.0574006
ARHGAP6	164.939	3.5885	0.0574006
ATXN2L	164.939	3.5885	0.0574006
C2CD3	106.574	3.5885	0.0574006
C3	30.6832	3.5885	0.0574006
EFCAB6	30.6832	3.5885	0.0574006
FLNA	30.6832	3.5885	0.0574006
KIAA0232	164.939	3.5885	0.0574006
MRGPRD	106.574	3.5885	0.0574006
ONECUT2	164.939	3.5885	0.0574006
OR56A4	164.939	3.5885	0.0574006
PCDH15	164.939	3.5885	0.0574006
PDE6A	106.574	3.5885	0.0574006
PLVAP	164.939	3.5885	0.0574006
PRKCG	30.6832	3.5885	0.0574006
RP1	164.939	3.5885	0.0574006
RRAGB	164.939	3.5885	0.0574006
SLC24A3	164.939	3.5885	0.0574006
SLC7A3	164.939	3.5885	0.0574006
SMPD3	30.6832	3.5885	0.0574006
TMEM38B	164.939	3.5885	0.0574006
TMEM67	106.574	3.5885	0.0574006
TTC14	164.939	3.5885	0.0574006
MGA	106.219	3.3849	0.0581486
CDHR2	208.006	3.79211	0.0589669
DNAH3	5.83369	3.4867	0.0589669
KRT15	208.006	3.79211	0.0589669
MAP1S	208.006	3.79211	0.0589669
MPRIP	208.006	3.79211	0.0589669
THBS3	208.006	3.79211	0.0589669
HRNR	131.769	3.5885	0.0636405
ATOH1	164.913	3.5885	0.0650131
BTBD3	106.548	3.5885	0.0650131
CCR4	30.3369	3.5885	0.0650131
CD163	30.3369	3.5885	0.0650131
COX5B	106.548	3.5885	0.0650131
CTNNA2	12.4989	3.5885	0.0650131
GUCY2D	164.913	3.5885	0.0650131
HOXA4	30.3369	3.5885	0.0650131
IGSF9	164.913	3.5885	0.0650131
MDFIC	164.913	3.5885	0.0650131
PLCH1	164.913	3.5885	0.0650131
PSG4	164.913	3.5885	0.0650131
STAG3	164.913	3.5885	0.0650131
SULT1B1	30.3369	3.5885	0.0650131
VWDE	164.913	3.5885	0.0650131
HSP90B1	55.5328	3.79211	0.0653385
PCDH7	5.14098	3.4867	0.0653385
FGFR3	208.006	3.89391	0.0687312
PLS1	208.006	3.89391	0.0687312
PRDM16	208.006	3.89391	0.0687312
PTPRR	208.006	3.89391	0.0687312
PDE12	8.42408	3.4867	0.0722673
PRRC2C	106.344	3.5885	0.0726758
ADAMTS3	106.523	3.5885	0.0734397
CCDC129	164.903	3.5885	0.0734397
CCDC54	164.903	3.5885	0.0734397
CCL22	30.3114	3.5885	0.0734397
CHST12	106.523	3.5885	0.0734397
CRNN	106.523	3.5885	0.0734397
CXorf30	30.3114	3.5885	0.0734397
DIDO1	164.903	3.5885	0.0734397
FAAH	106.523	3.5885	0.0734397
FANCD2	164.903	3.5885	0.0734397
KEL	106.523	3.5885	0.0734397
KIAA1107	164.903	3.5885	0.0734397
RB1	164.903	3.5885	0.0734397
SAP130	106.523	3.5885	0.0734397
SCML1	164.903	3.5885	0.0734397
SLCO1A2	164.903	3.5885	0.0734397
SPHKAP	106.523	3.5885	0.0734397
TNS3	164.903	3.5885	0.0734397
ZNF454	164.903	3.5885	0.0734397
LPHN1	55.5328	3.89391	0.075951
OVCH1	55.5328	3.89391	0.075951
DYSF	106.484	3.5885	0.0792635
FGD5	208.006	3.89391	0.0797865
MXRA5	8.42408	3.4867	0.0797865
PLCG1	208.006	3.89391	0.0797865
SCN1A	208.006	3.89391	0.0797865
CIT	106.217	3.3849	0.082735
MYO7B	106.217	3.3849	0.082735
NBAS	30.3114	3.5885	0.082735
AASS	164.888	3.5885	0.0827393
ANK3	30.286	3.5885	0.0827393
CABLES1	164.888	3.5885	0.0827393
CAPZA3	164.888	3.5885	0.0827393
CD47	164.888	3.5885	0.0827393
DBR1	106.512	3.5885	0.0827393
EIF2AK4	164.888	3.5885	0.0827393
FILIP1	164.888	3.5885	0.0827393
FLNB	164.888	3.5885	0.0827393
FOXP4	164.888	3.5885	0.0827393
GAP43	164.888	3.5885	0.0827393
GRB7	164.888	3.5885	0.0827393
MARCH10	164.888	3.5885	0.0827393
MYLK	106.512	3.5885	0.0827393
NDUFA4	164.888	3.5885	0.0827393
NID2	12.1271	3.5885	0.0827393
NLRP6	106.512	3.5885	0.0827393
OSR1	106.512	3.5885	0.0827393
PCDHGB3	106.512	3.5885	0.0827393
PLCG2	164.888	3.5885	0.0827393
SLC35D1	106.512	3.5885	0.0827393
TAF7L	164.888	3.5885	0.0827393
TSC22D1	164.888	3.5885	0.0827393
VGLL1	164.888	3.5885	0.0827393
WDR44	164.888	3.5885	0.0827393
ZFAT	164.888	3.5885	0.0827393
ZNF189	164.888	3.5885	0.0827393
ZNF667	164.888	3.5885	0.0827393
CCDC168	19.1641	3.89391	0.083778
SPTBN5	106.219	3.5885	0.0863288
CHD6	6.2608	3.4867	0.0879296
FSIP2	208.006	3.89391	0.0879296
PRR14L	55.5328	3.89391	0.0879296
RYR2	5.02645	3.3849	0.0905948
RNF26	106.497	3.5885	0.0929711
TMPRSS3	106.497	3.5885	0.0929711
TNFAIP8L3	106.497	3.5885	0.0929711
APC2	55.5328	3.89391	0.0967301
FAT2	4.98828	3.4867	0.0967301
LRP2	5.83369	3.4867	0.0967301
MUC12	5.14098	3.4867	0.0967301
PGR	5.14098	3.4867	0.0967301
TG	55.5328	3.89391	0.0967301
CLTCL1	164.875	3.5885	0.0984552
EVPL	164.875	3.5885	0.0984552
FAM117A	164.875	3.5885	0.0984552
IFNL3	164.875	3.5885	0.0984552
MYO1C	164.875	3.5885	0.0984552
PADI3	164.875	3.5885	0.0984552
SLC6A12	164.875	3.5885	0.0984552
SMARCA2	164.875	3.5885	0.0984552
TECPR1	164.875	3.5885	0.0984552
UBR5	164.875	3.5885	0.0984552
WDFY4	164.875	3.5885	0.0984552
ZEB2	164.875	3.5885	0.0984552
ACE2	4.96283	3.4867	0.101387
PIK3CA	5.03918	3.4867	0.101387
EPN3	55.5328	3.89391	0.106221
FAM134B	208.006	3.89391	0.106221
GEMIN5	208.006	3.89391	0.106221
SETD1A	55.5328	3.89391	0.106221
SLC25A13	5.09008	3.4867	0.106221
TAOK1	208.006	3.89391	0.106221
VWF	106.434	3.5885	0.106229
ATRX	8.42408	3.4867	0.106767
HMHA1	106.484	3.5885	0.110197
CACNA1E	106.103	3.5885	0.110616
EPHA1	10.5619	3.89391	0.111236
ANO9	5.09008	3.4867	0.116437
ASH1L	208.006	3.89391	0.116437
ATP7A	208.006	3.89391	0.116437
TEX13B	208.006	3.89391	0.116437
CAMSAP3	164.824	3.5885	0.116469
CCSER1	164.824	3.5885	0.116469
CEP44	164.824	3.5885	0.116469
CHID1	164.824	3.5885	0.116469
COL19A1	164.824	3.5885	0.116469
CSMD1	164.824	3.5885	0.116469
DCAF8L1	164.824	3.5885	0.116469
IQSEC2	164.824	3.5885	0.116469
IQUB	164.824	3.5885	0.116469
MRPL38	164.824	3.5885	0.116469
PCSK4	164.824	3.5885	0.116469
SETD5	164.824	3.5885	0.116469
SV2C	164.824	3.5885	0.116469
USP35	164.824	3.5885	0.116469
UTP14A	164.824	3.5885	0.116469
FRMPD3	8.42408	3.89391	0.121826
CYP2F1	30.2478	3.5885	0.123018
FGGY	30.2478	3.5885	0.123018
CSPP1	6.78253	3.5885	0.124636
LZTR1	7.71147	3.5885	0.124636
DMXL2	4.86102	3.4867	0.127408
DNAH6	208.006	3.89391	0.127408
GALNT3	10.5619	3.89391	0.127408
MMP17	208.006	3.89391	0.127408
MPHOSPH10	10.5619	3.89391	0.127408
PCNT	10.5619	3.89391	0.127408
PHLPP1	55.5328	3.89391	0.127408
PKHD1L1	10.5619	3.89391	0.127408
SNAPC4	55.5328	3.89391	0.127408
TMC1	10.5619	3.89391	0.127408
ALPK1	164.748	3.5885	0.129851
ATP2B3	164.748	3.5885	0.129851
ATP6V1C2	164.748	3.5885	0.129851
C17orf59	164.748	3.5885	0.129851
CLUH	164.748	3.5885	0.129851
KRT3	106.434	3.5885	0.129851
KRT36	164.748	3.5885	0.129851
LRRC8E	5.46188	3.5885	0.129851
NLGN2	106.434	3.5885	0.129851
PLEKHG4B	164.748	3.5885	0.129851
PYHIN1	5.46188	3.5885	0.129851
RBBP7	106.434	3.5885	0.129851
RPGR	164.748	3.5885	0.129851
SPTBN4	164.748	3.5885	0.129851
TCHH	164.748	3.5885	0.129851
TIE1	106.434	3.5885	0.129851
TMEM200A	106.434	3.5885	0.129851
TRPV4	106.434	3.5885	0.129851
UNC13B	164.748	3.5885	0.129851
EPPK1	5.83369	3.4867	0.133899
ADAM7	7.57149	3.5885	0.134727
CR2	106.357	3.5885	0.134727
MC3R	10.5619	3.89391	0.139167
MX1	55.5328	3.89391	0.139167
SORCS3	4.98828	3.4867	0.139167
CHST6	164.735	3.5885	0.144397
COL6A6	164.735	3.5885	0.144397
DLG1	164.735	3.5885	0.144397
DOCK2	164.735	3.5885	0.144397
DZIP3	164.735	3.5885	0.144397
H1FNT	164.735	3.5885	0.144397
HEATR6	164.735	3.5885	0.144397
KCNQ5	164.735	3.5885	0.144397
KRT77	106.357	3.5885	0.144397
LLGL2	30.1969	3.5885	0.144397
LRRN2	164.735	3.5885	0.144397
PDE4D	164.735	3.5885	0.144397
PERP	164.735	3.5885	0.144397
PLEKHH1	164.735	3.5885	0.144397
PREX2	106.357	3.5885	0.144397
SLC39A12	164.735	3.5885	0.144397
TNFRSF6B	164.735	3.5885	0.144397
TRPC5	106.357	3.5885	0.144397
VPS35	164.735	3.5885	0.144397
WWC2	164.735	3.5885	0.144397
ZNF99	106.357	3.5885	0.144397
BRWD3	29.9084	3.5885	0.145439
CACNA1G	30.1205	3.5885	0.145439
SCN5A	5.11553	3.5885	0.146358
KIAA1217	19.1641	3.89391	0.151745
MYRIP	55.5328	3.89391	0.151745
FAM47A	5.03918	3.5885	0.156791
NRK	30.2605	3.5885	0.156791
ATP10A	164.684	3.5885	0.160161
ATP5G2	164.684	3.5885	0.160161
CLEC4E	164.684	3.5885	0.160161
CRX	106.344	3.5885	0.160161
FAM217A	164.684	3.5885	0.160161
GALNT12	164.684	3.5885	0.160161
IKZF3	164.684	3.5885	0.160161
INPP5A	164.684	3.5885	0.160161
KLHL15	164.684	3.5885	0.160161
KNG1	164.684	3.5885	0.160161
NCOA4	106.344	3.5885	0.160161
PLXNA2	164.684	3.5885	0.160161
PNPLA6	30.1205	3.5885	0.160161
SH3PXD2B	164.684	3.5885	0.160161
SHROOM3	106.344	3.5885	0.160161
SIK2	164.684	3.5885	0.160161
SLC26A1	164.684	3.5885	0.160161
SNRPD3	164.684	3.5885	0.160161
SNX9	106.344	3.5885	0.160161
TBC1D8B	12.0126	3.5885	0.160161
TMF1	164.684	3.5885	0.160161
UBN1	164.684	3.5885	0.160161
VNN2	164.684	3.5885	0.160161
TSC2	105.695	4.19931	0.162714
ADAMTS15	4.70832	3.4867	0.165171
HECW1	208.006	3.89391	0.165171
PIK3CG	5.09008	3.89391	0.165171
SLC9C1	208.006	3.89391	0.165171
SPEF2	19.1641	3.89391	0.165171
SSFA2	4.86102	3.4867	0.165171
CADPS	106.217	3.5885	0.168803
ARHGAP22	164.609	3.5885	0.177192
ARHGAP35	106.294	3.5885	0.177192
CACNG3	164.609	3.5885	0.177192
CCER1	164.609	3.5885	0.177192
CPN2	164.609	3.5885	0.177192
CPNE6	164.609	3.5885	0.177192
DVL3	106.294	3.5885	0.177192
ENTHD2	164.609	3.5885	0.177192
EXOC4	11.9362	3.5885	0.177192
KHDRBS2	164.609	3.5885	0.177192
KRT38	164.609	3.5885	0.177192
MUC2	164.609	3.5885	0.177192
NSA2	106.294	3.5885	0.177192
NTF3	2.53231	4.28412	0.177192
PIWIL1	164.609	3.5885	0.177192
POM121L12	164.609	3.5885	0.177192
PTK2B	164.609	3.5885	0.177192
RBM33	164.609	3.5885	0.177192
CSMD3	208.006	3.89391	0.179471
LILRB3	6.70618	3.5885	0.181492
ARHGAP4	5.61181	3.5885	0.186198
ARX	5.61181	3.5885	0.186198
ATL2	5.61181	3.5885	0.186198
C4orf50	5.61181	3.5885	0.186198
CLC	5.61181	3.5885	0.186198
DDX19B	5.61181	3.5885	0.186198
DPP10	5.61181	3.5885	0.186198
EDA2R	5.61181	3.5885	0.186198
ELF5	5.61181	3.5885	0.186198
FBXO24	5.61181	3.5885	0.186198
GOLGA6L4	5.61181	3.5885	0.186198
HK1	5.61181	3.5885	0.186198
KIAA1211L	5.61181	3.5885	0.186198
KRT12	5.61181	3.5885	0.186198
MAGEB10	5.61181	3.5885	0.186198
MAGEB6	5.61181	3.5885	0.186198
MARCH1	5.61181	3.5885	0.186198
MEOX2	5.61181	3.5885	0.186198
OR14C36	5.61181	3.5885	0.186198
OR52B6	5.61181	3.5885	0.186198
PPEF2	5.61181	3.5885	0.186198
RFX8	5.61181	3.5885	0.186198
SLC25A52	5.61181	3.5885	0.186198
SLC33A1	5.61181	3.5885	0.186198
SPACA7	5.61181	3.5885	0.186198
TAC4	5.61181	3.5885	0.186198
TTC9B	5.61181	3.5885	0.186198
KSR2	4.96283	3.4867	0.186958
TBXAS1	4.96283	3.4867	0.186958
CNTNAP2	6.69345	3.5885	0.188096
LAMA1	4.70832	3.89391	0.193514
CYP11B2	4.70832	3.4867	0.194672
OTOA	19.1641	3.89391	0.194672
VIPR1	8.42408	3.89391	0.194672
ACTL9	106.219	3.5885	0.195537
ADORA3	2.73592	4.28412	0.195537
AQPEP	164.608	3.5885	0.195537
ATM	164.608	3.5885	0.195537
BMP7	5.05441	3.5885	0.195537
DCAF12L2	164.608	3.5885	0.195537
DNAAF1	164.608	3.5885	0.195537
DNASE2	106.219	3.5885	0.195537
ELFN1	30.0569	3.5885	0.195537
GREB1	164.608	3.5885	0.195537
INPP5B	164.608	3.5885	0.195537
PDE8A	164.608	3.5885	0.195537
PHF8	5.05441	3.5885	0.195537
RAB11FIP1	11.9235	3.5885	0.195537
RIPK2	164.608	3.5885	0.195537
RUSC2	106.219	3.5885	0.195537
DEPDC5	5.03918	3.89391	0.210797
FAM230A	19.1641	3.89391	0.210797
FLT1	4.98828	3.4867	0.210797
KIF2B	4.86102	3.4867	0.210797
NEK1	208.006	3.89391	0.210797
AADACL2	164.536	3.5885	0.215237
ALPK3	164.536	3.5885	0.215237
ARHGAP25	106.217	3.5885	0.215237
ASH2L	106.217	3.5885	0.215237
C1orf173	106.217	3.5885	0.215237
CACNB1	106.217	3.5885	0.215237
CCDC88B	106.217	3.5885	0.215237
CLEC4F	106.217	3.5885	0.215237
COL1A1	164.536	3.5885	0.215237
CTDSP1	106.217	3.5885	0.215237
DENND6B	106.217	3.5885	0.215237
EFCAB4B	106.217	3.5885	0.215237
FAM107B	106.217	3.5885	0.215237
FCN1	164.536	3.5885	0.215237
FLT3	106.217	3.5885	0.215237
FOXN1	164.536	3.5885	0.215237
GRM3	29.9819	3.5885	0.215237
IL12RB2	106.217	3.5885	0.215237
LRFN2	164.536	3.5885	0.215237
NETO1	164.536	3.5885	0.215237
NXF3	106.217	3.5885	0.215237
OR4D11	164.536	3.5885	0.215237
OR4D5	106.217	3.5885	0.215237
OR52J3	106.217	3.5885	0.215237
OR5A1	5.02896	3.5885	0.215237
PPP1R26	106.217	3.5885	0.215237
PRDM6	164.536	3.5885	0.215237
RASGRF2	106.217	3.5885	0.215237
RNF186	106.217	3.5885	0.215237
RTN4RL1	164.536	3.5885	0.215237
SGK1	106.217	3.5885	0.215237
SH3BP2	106.217	3.5885	0.215237
SLC12A8	164.536	3.5885	0.215237
SLC25A24	106.217	3.5885	0.215237
SMIM17	106.217	3.5885	0.215237
SUV39H1	106.217	3.5885	0.215237
TINAG	29.9819	3.5885	0.215237
TMCC2	164.536	3.5885	0.215237
UGT1A6	106.217	3.5885	0.215237
VPRBP	164.536	3.5885	0.215237
WNK3	106.217	3.5885	0.215237
MYT1L	4.96283	3.4867	0.219213
DYNC1H1	105.683	4.19931	0.223788
EYS	208.006	3.89391	0.227867
FAT3	208.006	3.89391	0.227867
LOXHD1	5.83369	3.89391	0.227867
NOTCH3	208.006	3.89391	0.227867
PKHD1	10.5619	3.89391	0.227867
SLC27A6	4.96283	3.89391	0.227867
ADAMTS4	164.493	3.5885	0.236329
COL4A5	11.7976	3.5885	0.236329
ERN1	164.493	3.5885	0.236329
FASN	164.493	3.5885	0.236329
FOXS1	164.493	3.5885	0.236329
INHBE	164.493	3.5885	0.236329
ITGAD	164.493	3.5885	0.236329
LILRA3	164.493	3.5885	0.236329
MFI2	164.493	3.5885	0.236329
PDLIM5	164.493	3.5885	0.236329
RBM14	164.493	3.5885	0.236329
SKOR2	5.01373	3.5885	0.236329
TBX2	164.493	3.5885	0.236329
FAM184A	5.01875	3.89391	0.2459
HNRNPUL2	208.006	3.89391	0.2459
NUP155	4.98828	3.89391	0.2459
PSD3	8.42408	3.89391	0.2459
SMARCA4	29.9806	3.5885	0.255645
CARD14	164.188	4.19931	0.258842
CEP128	164.188	4.19931	0.258842
EFCAB7	164.188	4.19931	0.258842
FOLR4	2.83772	4.28412	0.258842
KCNK3	29.9084	3.5885	0.258842
MISP	164.188	4.19931	0.258842
NPC1L1	164.188	4.19931	0.258842
OR2M4	164.188	4.19931	0.258842
PRKDC	106.103	3.5885	0.258842
RAG1	164.188	4.19931	0.258842
RGS7	164.188	4.19931	0.258842
SIGLEC6	164.188	4.19931	0.258842
TBX3	164.188	4.19931	0.258842
TM7SF3	164.188	4.19931	0.258842
TRPC6	106.103	3.5885	0.258842
PCLO	4.58107	3.89391	0.262858
EZH2	8.42408	3.89391	0.26491
PXDNL	8.42408	3.89391	0.26491
SH2B1	8.42408	3.89391	0.26491
SLC9C2	208.006	3.89391	0.26491
ZNF521	208.006	3.89391	0.26491
UBQLN3	4.96283	3.4867	0.274785
EP300	29.866	3.5885	0.282799
FIGNL1	105.797	4.19931	0.282799
KCNA4	2.86317	4.28412	0.282799
PCDHB6	29.866	3.5885	0.282799
SLIT3	29.866	3.5885	0.282799
CHGB	5.03918	3.89391	0.284909
FCGBP	208.006	3.89391	0.284909
PTEN	4.19931	3.79633	0.286766
ARHGEF18	164.086	4.19931	0.295324
CACNA1C	164.086	4.19931	0.295324
DCAF6	164.086	4.19931	0.295324
EFNB3	164.086	4.19931	0.295324
FBXL13	164.086	4.19931	0.295324
GHSR	164.086	4.19931	0.295324
KAL1	164.086	4.19931	0.295324
LRRK2	164.086	4.19931	0.295324
MED12L	164.086	4.19931	0.295324
NES	164.086	4.19931	0.295324
PARVG	164.086	4.19931	0.295324
SLC7A6OS	164.086	4.19931	0.295324
ZNF169	164.086	4.19931	0.295324
ZNF644	164.086	4.19931	0.295324
ADAM28	5.01875	3.89391	0.305905
ADAMTS19	4.70832	3.89391	0.305905
ARFGEF2	55.5328	3.89391	0.305905
CGN	4.58107	3.79211	0.305905
OR5R1	4.96283	3.89391	0.305905
RB1CC1	3.05405	4.24172	0.305905
TPO	4.70832	3.89391	0.305905
GPR111	4.91193	3.5885	0.308216
MVP	29.5606	4.19931	0.308216
MTUS2	5.03918	3.89391	0.316778
AGBL1	105.695	4.19931	0.321474
RFT1	105.695	4.19931	0.321474
ABCA6	4.86102	3.89391	0.327902
ASCC3	19.1641	3.89391	0.327902
DST	208.006	3.89391	0.327902
NPHP4	208.006	3.89391	0.327902
APOBEC1	164.074	4.19931	0.335099
ARHGAP17	164.074	4.19931	0.335099
CLCA1	164.074	4.19931	0.335099
ITGAL	11.3763	4.19931	0.335099
NLRP4	164.074	4.19931	0.335099
RYR1	164.074	4.19931	0.335099
SNAP91	164.074	4.19931	0.335099
TARM1	3.01587	4.28412	0.335099
CNTNAP5	4.96283	3.89391	0.339276
EPB41L3	6.00629	4.19931	0.348596
TDRD6	105.683	4.19931	0.348596
ALPP	29.4588	4.19931	0.349091
PARD3	29.4588	4.19931	0.349091
PRSS38	2.91407	4.28412	0.349091
RGMA	29.4588	4.19931	0.349091
RHOT1	29.4588	4.19931	0.349091
TMPRSS6	29.4588	4.19931	0.349091
UTP20	29.4588	4.19931	0.349091
KRT40	4.43097	3.4867	0.350901
PARP4	208.006	3.89391	0.350901
POPDC3	4.96283	3.89391	0.362774
AIFM3	164.048	4.19931	0.363448
ILDR2	105.683	4.19931	0.363448
KDM3B	164.048	4.19931	0.363448
MET	164.048	4.19931	0.363448
OCSTAMP	105.683	4.19931	0.363448
PHOX2B	164.048	4.19931	0.363448
PLXNB1	164.048	4.19931	0.363448
SLC9A2	164.048	4.19931	0.363448
YOD1	164.048	4.19931	0.363448
PSG11	11.2745	4.19931	0.378169
UNC13A	4.31384	4.19931	0.391144
C7orf33	3.14312	4.19931	0.393252
DSG4	105.657	4.19931	0.393252
FGFR1	3.14312	4.19931	0.393252
GPR68	3.14312	4.19931	0.393252
IRX2	164.023	4.19931	0.393252
NARS2	105.657	4.19931	0.393252
OR13C8	4.85081	3.5885	0.393252
OR8D2	5.0589	3.5885	0.393252
PCDH11X	3.14312	4.19931	0.393252
PDZRN4	3.14312	4.19931	0.393252
PHLDA1	5.0589	3.5885	0.393252
RBM46	3.14312	4.19931	0.393252
SLX4	164.023	4.19931	0.393252
TSHZ2	3.14312	4.19931	0.393252
SLC6A19	4.91193	3.5885	0.408694
ACER2	163.997	4.19931	0.424491
CCDC158	163.997	4.19931	0.424491
GDPGP1	163.997	4.19931	0.424491
IL1RAPL2	4.73507	3.5885	0.424491
NEFM	163.997	4.19931	0.424491
PTPRU	163.997	4.19931	0.424491
WDR66	163.997	4.19931	0.424491
SCN10A	5.09008	3.89391	0.42584
UBR2	4.70832	3.89391	0.42584
CREBBP	6.3117	3.5885	0.436703
BSN	4.19931	3.93631	0.43743
ABCG2	4.68287	3.89391	0.452758
AKAP9	163.984	4.19931	0.457134
CNOT3	105.606	4.19931	0.457134
CNTN6	163.984	4.19931	0.457134
DOPEY1	163.984	4.19931	0.457134
FAM98B	163.984	4.19931	0.457134
GFRA2	163.984	4.19931	0.457134
ILDR1	163.984	4.19931	0.457134
KDR	3.00021	4.19931	0.457134
PHACTR4	105.606	4.19931	0.457134
PIGO	163.984	4.19931	0.457134
RAPGEF2	105.606	4.19931	0.457134
SLC12A5	163.984	4.19931	0.457134
SSTR5	163.984	4.19931	0.457134
SULF2	163.984	4.19931	0.457134
TUBA3C	163.984	4.19931	0.457134
ZMYND12	3.34673	4.28412	0.457134
TRPC7	3.5885	4.24172	0.470072
RSPO3	4.97555	3.5885	0.472791
BEND2	4.19931	3.93631	0.480611
PLXNB3	4.86102	3.89391	0.480611
DTD2	6.93523	4.19931	0.491141
ERP27	3.25765	4.19931	0.491141
ESPNL	105.594	4.19931	0.491141
EXOC1	105.594	4.19931	0.491141
GLYAT	105.594	4.19931	0.491141
MKL2	163.972	4.19931	0.491141
NLRP2	163.972	4.19931	0.491141
OR52W1	4.70962	3.5885	0.491141
PROB1	105.594	4.19931	0.491141
TMEM14B	3.46125	4.19931	0.491141
UNC45A	29.3697	4.19931	0.491141
WNT3A	163.972	4.19931	0.491141
ZNF479	163.972	4.19931	0.491141
ZNF730	163.972	4.19931	0.491141
PCDHGA1	4.86102	3.4867	0.494879
CARD11	4.6093	4.19931	0.508641
UGT2B7	4.6093	4.19931	0.508641
GRM8	4.98828	3.89391	0.509372
ACSM5	6.90978	4.19931	0.526462
ANO10	105.581	4.19931	0.526462
CLDN10	6.90978	4.19931	0.526462
CNOT10	6.90978	4.19931	0.526462
DUXA	6.90978	4.19931	0.526462
FAM65B	163.921	4.19931	0.526462
FGA	6.90978	4.19931	0.526462
FOXD1	4.61925	3.5885	0.526462
GP2	163.921	4.19931	0.526462
HGFAC	163.921	4.19931	0.526462
HHAT	6.90978	4.19931	0.526462
ITGB5	163.921	4.19931	0.526462
ITPR3	163.921	4.19931	0.526462
KDM4C	163.921	4.19931	0.526462
KIAA0825	4.70832	3.5885	0.526462
KRTAP12-3	6.90978	4.19931	0.526462
LHFPL4	6.90978	4.19931	0.526462
NAA25	163.921	4.19931	0.526462
NEB	163.921	4.19931	0.526462
OR5M10	6.90978	4.19931	0.526462
RAB11FIP5	163.921	4.19931	0.526462
RBAK	163.921	4.19931	0.526462
RIMS1	163.921	4.19931	0.526462
RPS6KA4	6.90978	4.19931	0.526462
STK10	163.921	4.19931	0.526462
XDH	105.581	4.19931	0.526462
ADAMTS20	4.58107	3.89391	0.539009
ASAP2	4.86102	3.89391	0.539009
PLCB4	2.26508	4.24172	0.539009
EGFR	4.27567	4.19931	0.547812
SNED1	4.96283	3.89391	0.554146
MACF1	105.31	4.19931	0.563032
ANKRD30A	11.1727	4.19931	0.563037
BMS1	105.53	4.19931	0.563037
GATA6	3.44856	4.19931	0.563037
GPR115	105.53	4.19931	0.563037
GPR116	105.53	4.19931	0.563037
MYBPC1	163.806	4.19931	0.563037
RASSF9	29.3443	4.19931	0.563037
SLC28A3	163.806	4.19931	0.563037
SPHK1	163.806	4.19931	0.563037
TRIQK	4.6956	3.5885	0.563037
UMODL1	163.806	4.19931	0.563037
A2M	4.42837	3.89391	0.569487
KIAA0195	4.28412	3.89391	0.569487
PAX4	4.28412	3.89391	0.569487
BRD4	163.7	4.19931	0.600796
COL4A4	163.7	4.19931	0.600796
DLGAP4	105.416	4.19931	0.600796
DNAH2	163.7	4.19931	0.600796
FAM105A	11.16	4.19931	0.600796
FAM171B	163.7	4.19931	0.600796
GABRB2	4.30363	4.19931	0.600796
GIGYF2	163.7	4.19931	0.600796
MROH2A	163.7	4.19931	0.600796
MUM1L1	4.30363	4.19931	0.600796
NFIA	163.7	4.19931	0.600796
SVOPL	4.646	3.5885	0.600796
VIT	11.16	4.19931	0.600796
XAB2	163.7	4.19931	0.600796
XRN1	163.7	4.19931	0.600796
GLYATL3	3.29583	4.28412	0.620094
MYO3A	4.62347	3.5885	0.620094
FZR1	4.28412	3.89391	0.632794
MYH1	4.70832	3.89391	0.632794
TRPM2	4.98828	3.89391	0.632794
AK7	29.1789	4.19931	0.639658
ALOX15	163.67	4.19931	0.639658
ARHGAP39	163.67	4.19931	0.639658
CLEC2A	163.67	4.19931	0.639658
DCHS2	105.31	4.19931	0.639658
MSR1	3.39763	4.19931	0.639658
MYO16	29.1789	4.19931	0.639658
NLRP5	163.67	4.19931	0.639658
OR4N4	4.28839	4.19931	0.639658
PCMTD1	105.31	4.19931	0.639658
PDILT	163.67	4.19931	0.639658
TPTE2	3.52199	4.19931	0.639658
ZNF264	105.31	4.19931	0.639658
BANK1	4.20182	4.19931	0.659476
SYT10	4.43097	3.89391	0.665528
AGO4	29.0729	4.19931	0.679535
CDH17	163.641	4.19931	0.679535
CEACAM19	163.641	4.19931	0.679535
GABRA4	3.41286	4.19931	0.679535
IFI44L	105.279	4.19931	0.679535
MAD1L1	6.80798	4.19931	0.679535
PYGM	29.0729	4.19931	0.679535
SUSD1	3.71998	4.19931	0.679535
ZCCHC11	163.641	4.19931	0.679535
ADAMTS2	4.42837	3.89391	0.698913
PDGFRA	4.70832	3.89391	0.698913
SLFN12L	2.61301	4.24172	0.698913
SP8	4.96283	3.89391	0.715831
ALG8	3.67758	4.19931	0.72033
APBB1IP	163.615	4.19931	0.72033
ATXN2	163.615	4.19931	0.72033
C3orf62	163.615	4.19931	0.72033
CTNND2	29.0425	4.19931	0.72033
FMN1	3.74251	4.19931	0.72033
FZD7	163.615	4.19931	0.72033
IDO1	163.615	4.19931	0.72033
KIAA1161	163.615	4.19931	0.72033
OR2W3	163.615	4.19931	0.72033
PRODH2	3.79211	4.19931	0.72033
PTGDR	3.74251	4.19931	0.72033
RBM48	105.25	4.19931	0.72033
STK11IP	29.0425	4.19931	0.72033
VAT1L	163.615	4.19931	0.72033
YTHDC2	163.615	4.19931	0.72033
ZNF33B	4.49622	3.5885	0.72033
COL12A1	2.61301	4.24172	0.73289
ADAM10	105.225	4.19931	0.761937
CAMK4	105.225	4.19931	0.761937
CDC45	163.577	4.19931	0.761937
EGF	4.49477	4.19931	0.761937
FAM46D	4.22476	4.19931	0.761937
IRAK3	163.577	4.19931	0.761937
JAKMIP3	4.14841	4.19931	0.761937
KCND3	3.44853	4.19931	0.761937
PLBD1	105.225	4.19931	0.761937
PTK2	163.577	4.19931	0.761937
RC3H1	163.577	4.19931	0.761937
TFE3	105.225	4.19931	0.761937
APOB	4.43097	3.89391	0.767398
SON	3.30855	4.24172	0.767398
SETD2	4.68287	3.89391	0.786479
ANKRD62	4.58107	3.89391	0.802375
AREL1	4.58107	3.89391	0.802375
GRM7	3.5885	4.24172	0.802375
HECTD1	4.58107	3.89391	0.802375
NAV3	4.43097	3.89391	0.802375
RBMXL3	4.58107	3.89391	0.802375
CEP170B	105.186	4.19931	0.804244
HFE	105.186	4.19931	0.804244
IRX5	163.526	4.19931	0.804244
MKRN3	163.526	4.19931	0.804244
MYO1B	3.3849	4.28412	0.804244
PLBD2	163.526	4.19931	0.804244
RALGAPA2	163.526	4.19931	0.804244
RIMBP2	3.86846	4.19931	0.804244
SYP	105.186	4.19931	0.804244
UBASH3A	105.186	4.19931	0.804244
VWCE	163.526	4.19931	0.804244
SLCO6A1	3.5885	4.24172	0.837751
SOS1	3.15585	4.24172	0.837751
ANKFY1	105.136	4.19931	0.847132
EPHB3	163.514	4.19931	0.847132
HCN1	163.514	4.19931	0.847132
HNF1B	163.514	4.19931	0.847132
MEF2D	163.514	4.19931	0.847132
MMP24	163.514	4.19931	0.847132
RRP12	163.514	4.19931	0.847132
TNRC6A	3.88118	4.19931	0.847132
TTBK2	105.136	4.19931	0.847132
UGT2B4	3.91936	4.19931	0.847132
ARID3B	3.3849	4.24172	0.855568
IRF2BPL	3.3849	4.24172	0.855568
C7	3.57578	4.19931	0.857556
GRIP1	4.13569	4.19931	0.868756
CDC27	3.30855	4.24172	0.873459
PLXDC1	4.58107	3.89391	0.873459
PTPN11	3.35945	4.24172	0.873459
ALG14	5.45911	4.19931	0.890478
APBA3	163.297	4.19931	0.890478
CHD8	28.8989	4.19931	0.890478
COX11	163.297	4.19931	0.890478
CXCL12	105.123	4.19931	0.890478
LRRCC1	4.35624	3.5885	0.890478
PLXNA4	163.297	4.19931	0.890478
POU3F3	105.123	4.19931	0.890478
REM1	5.45911	4.19931	0.890478
RFX6	4.07206	4.19931	0.890478
SAMD4A	163.297	4.19931	0.890478
SLC26A9	5.45911	4.19931	0.890478
SPAG17	4.31514	3.5885	0.890478
TLL1	5.45911	4.19931	0.890478
TRMT1	5.45911	4.19931	0.890478
ZNF195	163.297	4.19931	0.890478
LRP1B	3.3849	4.24172	0.891415
RAB40AL	4.96283	3.89391	0.927485
TRIML1	3.3849	4.24172	0.927485
BCHE	163.246	4.19931	0.934154
CDH23	104.907	4.19931	0.934154
CNNM1	28.8862	4.19931	0.934154
OPTN	5.43366	4.19931	0.934154
TKTL2	4.19296	4.19931	0.934154
OR4S2	3.83451	4.19931	0.956075
ADAM2	4.24172	3.5885	0.978029
BTNL9	3.90663	4.19931	0.978029
CDH15	162.964	4.19931	0.978029
CLASP1	162.964	4.19931	0.978029
CPEB4	162.964	4.19931	0.978029
GPD2	162.964	4.19931	0.978029
IMPG2	162.964	4.19931	0.978029
NOV	162.964	4.19931	0.978029
PCDHA1	162.964	4.19931	0.978029
PRG2	162.964	4.19931	0.978029
RNF17	162.964	4.19931	0.978029
TENM2	3.89521	4.19931	0.978029
XG	162.964	4.19931	0.978029
PCDHA6	3.25765	4.24172	0.981848
ZSCAN1	3.25765	4.24172	0.981848
BCL11B	3.21947	4.28412	0.986679
KIAA0319	3.90793	4.19931	1
SEC24C	3.99571	4.19931	1
FBN2	3.3849	4.24172	1

## Sheet: indel burden
Gene	median_mut	median_WT	p-value
KMT2D	1.35208	0.394481	0.00138367
GPR98	1.74335	0.407206	0.00198359
HMCN1	1.74335	0.407206	0.00198359
L1CAM	1.74335	0.407206	0.00198359
ATR	1.59225	0.407206	0.00521592
KIAA0100	1.59225	0.407206	0.00521592
MYRIP	1.83243	0.419931	0.00630229
ALG13	1.2614	0.407206	0.00665613
NOTCH2	1.59225	0.407206	0.007068
MUC16	1.2614	0.381756	0.00718435
ABCC2	1.83243	0.419931	0.00773706
ABCC6	1.83243	0.419931	0.00773706
ACHE	1.83243	0.419931	0.00773706
ADAMTS13	1.83243	0.419931	0.00773706
AFF1	1.83243	0.419931	0.00773706
ANO5	1.83243	0.419931	0.00773706
ASXL1	1.83243	0.419931	0.00773706
ATP11B	1.83243	0.419931	0.00773706
BIRC6	1.83243	0.419931	0.00773706
BRD9	1.83243	0.419931	0.00773706
CAT	1.83243	0.419931	0.00773706
DIAPH2	1.83243	0.419931	0.00773706
DLEC1	1.83243	0.419931	0.00773706
EPHB4	1.83243	0.419931	0.00773706
FAT4	1.83243	0.419931	0.00773706
FLNC	1.83243	0.419931	0.00773706
GPR112	1.83243	0.419931	0.00773706
HCN3	1.83243	0.419931	0.00773706
HECTD4	1.83243	0.419931	0.00773706
KCNH6	1.83243	0.419931	0.00773706
KRT14	1.83243	0.419931	0.00773706
LAMA3	1.83243	0.419931	0.00773706
LAMB2	1.83243	0.419931	0.00773706
LARP4	1.83243	0.419931	0.00773706
MAST4	1.83243	0.419931	0.00773706
NIPBL	1.83243	0.419931	0.00773706
NISCH	1.83243	0.419931	0.00773706
NRXN3	1.83243	0.419931	0.00773706
PCDH1	1.83243	0.419931	0.00773706
PCDHB2	1.83243	0.419931	0.00773706
PEX11A	1.83243	0.419931	0.00773706
PLAT	1.83243	0.419931	0.00773706
PLEKHG2	1.83243	0.419931	0.00773706
PPFIA1	1.83243	0.419931	0.00773706
PPP1R13B	1.83243	0.419931	0.00773706
PPP6R2	1.83243	0.419931	0.00773706
PRSS57	1.83243	0.419931	0.00773706
PTPRO	1.83243	0.419931	0.00773706
QSER1	1.83243	0.419931	0.00773706
RICTOR	1.83243	0.419931	0.00773706
RNF123	1.83243	0.419931	0.00773706
RTL1	1.83243	0.419931	0.00773706
SART1	1.83243	0.419931	0.00773706
SF3A1	1.83243	0.419931	0.00773706
SPEG	1.83243	0.419931	0.00773706
SPTBN1	1.83243	0.419931	0.00773706
THSD4	1.83243	0.419931	0.00773706
TMC2	1.83243	0.419931	0.00773706
TRIO	1.83243	0.419931	0.00773706
UBR4	1.83243	0.419931	0.00773706
UGGT2	1.83243	0.419931	0.00773706
UNC13C	1.83243	0.419931	0.00773706
VPS13D	1.83243	0.419931	0.00773706
WDR52	1.83243	0.419931	0.00773706
ZNF318	1.83243	0.419931	0.00773706
CADPS	1.59225	0.407206	0.00895382
SPTA1	1.35208	0.394481	0.00927382
FGFR3	1.65428	0.419931	0.0094579
LPHN1	1.65428	0.419931	0.0094579
OVCH1	1.65428	0.419931	0.0094579
PLS1	1.65428	0.419931	0.0094579
PRDM16	1.65428	0.419931	0.0094579
ABCC12	1.59225	0.407206	0.0106507
CIITA	1.59225	0.407206	0.0106507
FRMPD3	1.65428	0.419931	0.0107872
AMBRA1	1.35208	0.419931	0.0122802
CEP350	1.35208	0.419931	0.0122802
FOXK2	1.35208	0.419931	0.0122802
INTS9	1.35208	0.419931	0.0122802
MAP1B	1.35208	0.419931	0.0122802
NAV2	1.35208	0.419931	0.0122802
RBBP6	1.35208	0.419931	0.0122802
SLC22A1	1.35208	0.419931	0.0122802
PSMC2	1.35208	0.419931	0.0139534
MYO15A	1.59225	0.407206	0.0141202
MUC5B	1.59225	0.407206	0.0157661
NEK1	1.35208	0.419931	0.0158246
ARAP3	1.83243	0.419931	0.0179132
CYLC2	1.83243	0.419931	0.0179132
EPN3	1.35208	0.419931	0.0179132
IRF2BPL	1.35208	0.419931	0.0190452
SMARCA4	1.12142	0.407206	0.0195709
ADAM28	1.35208	0.419931	0.0202394
ARFGEF2	1.35208	0.419931	0.0202394
FCGBP	1.35208	0.419931	0.0202394
ATRX	1.19617	0.394481	0.0204109
BMS1	2.18873	0.432657	0.0206409
GPR115	2.18873	0.432657	0.0206409
GPR116	2.18873	0.432657	0.0206409
C20orf26	1.35208	0.394481	0.0228121
ITPR1	1.35208	0.394481	0.0228121
MC3R	1.17072	0.419931	0.0228248
NBAS	1.83243	0.432657	0.0241545
TNRC18	1.59225	0.432657	0.0241545
ATP8B3	1.35208	0.419931	0.024222
DOPEY2	1.35208	0.419931	0.024222
FRY	1.35208	0.419931	0.024222
GON4L	1.35208	0.419931	0.024222
LGR5	1.35208	0.419931	0.024222
PHLPP1	1.83243	0.419931	0.024222
RECK	1.35208	0.419931	0.024222
TENM3	1.35208	0.419931	0.024222
TOP1MT	1.35208	0.419931	0.024222
ADAM12	1.83243	0.432657	0.0256263
ARMCX4	1.83243	0.432657	0.0256263
AVL9	1.83243	0.432657	0.0256263
CACHD1	1.83243	0.432657	0.0256263
CD300LB	1.83243	0.432657	0.0256263
CHAF1B	1.83243	0.432657	0.0256263
COL16A1	1.83243	0.432657	0.0256263
CSNK1G2	1.83243	0.432657	0.0256263
CSRNP1	1.83243	0.432657	0.0256263
DACT3	1.83243	0.432657	0.0256263
DROSHA	1.83243	0.432657	0.0256263
EFCAB12	1.83243	0.432657	0.0256263
EIF3A	1.83243	0.432657	0.0256263
EPRS	1.83243	0.432657	0.0256263
FKBP9	1.83243	0.432657	0.0256263
FYCO1	1.83243	0.432657	0.0256263
GLCCI1	1.83243	0.432657	0.0256263
GOLIM4	1.83243	0.432657	0.0256263
GPRIN1	1.83243	0.432657	0.0256263
GUCY1A2	1.83243	0.432657	0.0256263
IGDCC4	1.83243	0.432657	0.0256263
INF2	1.83243	0.432657	0.0256263
INSR	1.83243	0.432657	0.0256263
ITGAM	1.83243	0.432657	0.0256263
KIAA0922	1.83243	0.432657	0.0256263
KLHDC7A	1.83243	0.432657	0.0256263
LPCAT4	1.83243	0.432657	0.0256263
LRRC7	1.83243	0.432657	0.0256263
LUZP1	1.83243	0.432657	0.0256263
MAGEL2	1.83243	0.432657	0.0256263
MLLT4	1.83243	0.432657	0.0256263
NET1	1.83243	0.432657	0.0256263
NID1	1.83243	0.432657	0.0256263
NOX1	1.83243	0.432657	0.0256263
OGDH	1.83243	0.432657	0.0256263
PNPLA7	1.83243	0.432657	0.0256263
POLD1	1.83243	0.432657	0.0256263
PTPN6	1.83243	0.432657	0.0256263
RALGDS	1.83243	0.432657	0.0256263
RELT	1.83243	0.432657	0.0256263
SCAF1	1.83243	0.432657	0.0256263
SLC27A5	1.83243	0.432657	0.0256263
SLTM	1.83243	0.432657	0.0256263
SNCAIP	1.83243	0.432657	0.0256263
SUSD3	1.83243	0.432657	0.0256263
SYDE2	1.83243	0.432657	0.0256263
TAF6	1.83243	0.432657	0.0256263
TCTEX1D4	1.83243	0.432657	0.0256263
TNPO2	1.83243	0.432657	0.0256263
TRMT13	1.83243	0.432657	0.0256263
WDR5	1.83243	0.432657	0.0256263
XCR1	1.83243	0.432657	0.0256263
ZNF516	1.83243	0.432657	0.0256263
ZNF609	1.83243	0.432657	0.0256263
FLG	0.652969	0.381756	0.0269033
MGA	1.04905	0.407206	0.0281776
FAM65B	1.94856	0.432657	0.0295013
GP2	1.94856	0.432657	0.0295013
HGFAC	1.94856	0.432657	0.0295013
ITGB5	1.94856	0.432657	0.0295013
ITPR3	1.94856	0.432657	0.0295013
KDM4C	1.94856	0.432657	0.0295013
NAA25	1.94856	0.432657	0.0295013
NEB	1.94856	0.432657	0.0295013
RAB11FIP5	1.94856	0.432657	0.0295013
RBAK	1.94856	0.432657	0.0295013
RIMS1	1.94856	0.432657	0.0295013
STK10	1.94856	0.432657	0.0295013
A2M	1.83243	0.419931	0.0305769
GALNT3	1.17072	0.419931	0.0305769
MPHOSPH10	1.17072	0.419931	0.0305769
PCNT	1.17072	0.419931	0.0305769
PKHD1L1	1.17072	0.419931	0.0305769
TMC1	1.17072	0.419931	0.0305769
ALPP	1.74335	0.432657	0.0316211
KDR	0.134652	0.458107	0.0316211
PARD3	1.74335	0.432657	0.0316211
RGMA	1.74335	0.432657	0.0316211
RHOT1	1.74335	0.432657	0.0316211
FAM134B	1.35208	0.419931	0.0323732
GEMIN5	1.35208	0.419931	0.0323732
HNRNPUL2	1.35208	0.419931	0.0323732
SLC9C2	1.35208	0.419931	0.0323732
TAOK1	1.35208	0.419931	0.0323732
ZNF521	1.35208	0.419931	0.0323732
UBR2	1.35208	0.419931	0.0342591
VIPR1	1.17072	0.419931	0.0342591
ADAM7	1.00529	0.407206	0.0344305
PLA2G4F	1.59225	0.432657	0.0361674
PPP1R32	1.83243	0.419931	0.0362381
A2ML1	1.59225	0.432657	0.0362545
AAK1	1.59225	0.432657	0.0362545
ABCA1	1.59225	0.432657	0.0362545
ABCA13	1.59225	0.432657	0.0362545
ABCA2	1.59225	0.432657	0.0362545
ABCA4	1.59225	0.432657	0.0362545
ABCA5	1.59225	0.432657	0.0362545
ABCB11	1.59225	0.432657	0.0362545
ABCC8	1.59225	0.432657	0.0362545
ABHD10	1.59225	0.432657	0.0362545
ABI3BP	1.59225	0.432657	0.0362545
AC004381.6	1.59225	0.432657	0.0362545
ACAN	1.59225	0.432657	0.0362545
ACLY	1.59225	0.432657	0.0362545
ACOT4	1.59225	0.432657	0.0362545
ACOXL	1.59225	0.432657	0.0362545
ACTR3	1.59225	0.432657	0.0362545
ADAM22	1.59225	0.432657	0.0362545
ADAMTS9	1.59225	0.432657	0.0362545
ADAMTSL1	1.59225	0.432657	0.0362545
ADCK2	1.59225	0.432657	0.0362545
ADCY8	1.59225	0.432657	0.0362545
ADPRM	1.59225	0.432657	0.0362545
ADRA1B	1.59225	0.432657	0.0362545
AGRN	1.59225	0.432657	0.0362545
AHCTF1	1.59225	0.432657	0.0362545
AKAP13	1.59225	0.432657	0.0362545
ALMS1	1.59225	0.432657	0.0362545
ALS2CR11	1.59225	0.432657	0.0362545
ANKRD17	1.59225	0.432657	0.0362545
ANKRD28	1.59225	0.432657	0.0362545
ANKRD34C	1.59225	0.432657	0.0362545
ANLN	1.59225	0.432657	0.0362545
ANO6	1.59225	0.432657	0.0362545
ANO7	1.59225	0.432657	0.0362545
AP2A1	1.59225	0.432657	0.0362545
APC	1.59225	0.432657	0.0362545
APLP1	1.59225	0.432657	0.0362545
AR	1.59225	0.432657	0.0362545
ARHGAP19	1.59225	0.432657	0.0362545
ARHGAP31	1.59225	0.432657	0.0362545
ARHGAP32	1.59225	0.432657	0.0362545
ARHGEF39	1.59225	0.432657	0.0362545
ARID2	1.59225	0.432657	0.0362545
ARSB	1.59225	0.432657	0.0362545
ASNS	1.59225	0.432657	0.0362545
ASTL	1.59225	0.432657	0.0362545
ATAD5	1.59225	0.432657	0.0362545
ATF2	1.59225	0.432657	0.0362545
ATF6	1.59225	0.432657	0.0362545
ATG4D	1.59225	0.432657	0.0362545
ATP11A	1.59225	0.432657	0.0362545
ATP11C	1.59225	0.432657	0.0362545
ATP13A4	1.59225	0.432657	0.0362545
ATP1B4	1.59225	0.432657	0.0362545
ATP2B4	1.59225	0.432657	0.0362545
ATRIP	1.59225	0.432657	0.0362545
ATXN1	1.59225	0.432657	0.0362545
ATXN7	1.59225	0.432657	0.0362545
AXIN1	1.59225	0.432657	0.0362545
BAZ2B	1.59225	0.432657	0.0362545
BBS9	1.59225	0.432657	0.0362545
BCAR1	1.59225	0.432657	0.0362545
BCLAF1	1.59225	0.432657	0.0362545
BCOR	1.59225	0.432657	0.0362545
BIRC3	1.59225	0.432657	0.0362545
BMP10	1.59225	0.432657	0.0362545
BMP6	1.59225	0.432657	0.0362545
BMPR2	1.59225	0.432657	0.0362545
BPTF	1.59225	0.432657	0.0362545
BRAF	1.59225	0.432657	0.0362545
BZRAP1	1.59225	0.432657	0.0362545
C10orf71	1.59225	0.432657	0.0362545
C14orf37	1.59225	0.432657	0.0362545
C17orf74	1.59225	0.432657	0.0362545
C17orf80	1.59225	0.432657	0.0362545
C3orf14	1.59225	0.432657	0.0362545
C3orf35	1.59225	0.432657	0.0362545
CA2	1.59225	0.432657	0.0362545
CAND2	1.59225	0.432657	0.0362545
CAPN11	1.59225	0.432657	0.0362545
CAPN15	1.59225	0.432657	0.0362545
CASC5	1.59225	0.432657	0.0362545
CASZ1	1.59225	0.432657	0.0362545
CATSPERG	1.59225	0.432657	0.0362545
CCDC135	1.59225	0.432657	0.0362545
CCDC66	1.59225	0.432657	0.0362545
CCDC88C	1.59225	0.432657	0.0362545
CCT7	1.59225	0.432657	0.0362545
CD44	1.59225	0.432657	0.0362545
CD68	1.59225	0.432657	0.0362545
CDHR1	1.59225	0.432657	0.0362545
CDK16	1.59225	0.432657	0.0362545
CDK5	1.59225	0.432657	0.0362545
CECR2	1.59225	0.432657	0.0362545
CELSR1	1.59225	0.432657	0.0362545
CELSR3	1.59225	0.432657	0.0362545
CENPF	1.59225	0.432657	0.0362545
CEP152	1.59225	0.432657	0.0362545
CEP164	1.59225	0.432657	0.0362545
CEP192	1.59225	0.432657	0.0362545
CEP250	1.59225	0.432657	0.0362545
CEP76	1.59225	0.432657	0.0362545
CES1	1.59225	0.432657	0.0362545
CHCHD6	1.59225	0.432657	0.0362545
CHD2	1.59225	0.432657	0.0362545
CHD3	1.59225	0.432657	0.0362545
CHD5	1.59225	0.432657	0.0362545
CHL1	1.59225	0.432657	0.0362545
CHM	1.59225	0.432657	0.0362545
CHPF	1.59225	0.432657	0.0362545
CHRNA4	1.59225	0.432657	0.0362545
CHRNB4	1.59225	0.432657	0.0362545
CHST10	1.59225	0.432657	0.0362545
CHSY1	1.59225	0.432657	0.0362545
CILP2	1.59225	0.432657	0.0362545
CKAP2L	1.59225	0.432657	0.0362545
CLCN1	1.59225	0.432657	0.0362545
CMIP	1.59225	0.432657	0.0362545
CNKSR3	1.59225	0.432657	0.0362545
CNOT1	1.59225	0.432657	0.0362545
CNOT6	1.59225	0.432657	0.0362545
CNTRL	1.59225	0.432657	0.0362545
COL15A1	1.59225	0.432657	0.0362545
COL4A2	1.59225	0.432657	0.0362545
COL6A5	1.59225	0.432657	0.0362545
COL7A1	1.59225	0.432657	0.0362545
COL9A3	1.59225	0.432657	0.0362545
COPB2	1.59225	0.432657	0.0362545
CORO2B	1.59225	0.432657	0.0362545
CPPED1	1.59225	0.432657	0.0362545
CPXM2	1.59225	0.432657	0.0362545
CPZ	1.59225	0.432657	0.0362545
CREBRF	1.59225	0.432657	0.0362545
CRIM1	1.59225	0.432657	0.0362545
CRLF1	1.59225	0.432657	0.0362545
CRYBG3	1.59225	0.432657	0.0362545
CSTF2	1.59225	0.432657	0.0362545
CTBS	1.59225	0.432657	0.0362545
CUBN	1.59225	0.432657	0.0362545
CWF19L1	1.59225	0.432657	0.0362545
DAAM2	1.59225	0.432657	0.0362545
DAGLA	1.59225	0.432657	0.0362545
DCC	1.59225	0.432657	0.0362545
DDX17	1.59225	0.432657	0.0362545
DDX41	1.59225	0.432657	0.0362545
DDX46	1.59225	0.432657	0.0362545
DDX51	1.59225	0.432657	0.0362545
DDX60L	1.59225	0.432657	0.0362545
DFNA5	1.59225	0.432657	0.0362545
DFNB59	1.59225	0.432657	0.0362545
DHX29	1.59225	0.432657	0.0362545
DHX35	1.59225	0.432657	0.0362545
DHX40	1.59225	0.432657	0.0362545
DIEXF	1.59225	0.432657	0.0362545
DIP2B	1.59225	0.432657	0.0362545
DIRC2	1.59225	0.432657	0.0362545
DLD	1.59225	0.432657	0.0362545
DLGAP2	1.59225	0.432657	0.0362545
DMAP1	1.59225	0.432657	0.0362545
DMXL1	1.59225	0.432657	0.0362545
DNAH1	1.59225	0.432657	0.0362545
DNAH14	1.59225	0.432657	0.0362545
DNAH8	1.59225	0.432657	0.0362545
DNAJB1	1.59225	0.432657	0.0362545
DNHD1	1.59225	0.432657	0.0362545
DNMT3B	1.59225	0.432657	0.0362545
DOCK6	1.59225	0.432657	0.0362545
DOCK7	1.59225	0.432657	0.0362545
DSC3	1.59225	0.432657	0.0362545
DSCAM	1.59225	0.432657	0.0362545
DSG1	1.59225	0.432657	0.0362545
EARS2	1.59225	0.432657	0.0362545
ECT2L	1.59225	0.432657	0.0362545
EEFSEC	1.59225	0.432657	0.0362545
EHBP1L1	1.59225	0.432657	0.0362545
EHD2	1.59225	0.432657	0.0362545
EIF2AK3	1.59225	0.432657	0.0362545
EIF4A3	1.59225	0.432657	0.0362545
EIF4G3	1.59225	0.432657	0.0362545
EML6	1.59225	0.432657	0.0362545
ENAM	1.59225	0.432657	0.0362545
ENOX2	1.59225	0.432657	0.0362545
EPHX2	1.59225	0.432657	0.0362545
ERC1	1.59225	0.432657	0.0362545
ERC2	1.59225	0.432657	0.0362545
ESRP1	1.59225	0.432657	0.0362545
EXOC7	1.59225	0.432657	0.0362545
EXTL1	1.59225	0.432657	0.0362545
FA2H	1.59225	0.432657	0.0362545
FAM114A1	1.59225	0.432657	0.0362545
FAM114A2	1.59225	0.432657	0.0362545
FAM189A1	1.59225	0.432657	0.0362545
FAM208B	1.59225	0.432657	0.0362545
FAM73B	1.59225	0.432657	0.0362545
FAM83A	1.59225	0.432657	0.0362545
FAM83C	1.59225	0.432657	0.0362545
FAM91A1	1.59225	0.432657	0.0362545
FANCB	1.59225	0.432657	0.0362545
FBF1	1.59225	0.432657	0.0362545
FBLN1	1.59225	0.432657	0.0362545
FBN1	1.59225	0.432657	0.0362545
FBRSL1	1.59225	0.432657	0.0362545
FBXW9	1.59225	0.432657	0.0362545
FDFT1	1.59225	0.432657	0.0362545
FERMT2	1.59225	0.432657	0.0362545
FETUB	1.59225	0.432657	0.0362545
FGF12	1.59225	0.432657	0.0362545
FGFR4	1.59225	0.432657	0.0362545
FKBP15	1.59225	0.432657	0.0362545
FLII	1.59225	0.432657	0.0362545
FMNL1	1.59225	0.432657	0.0362545
FMNL2	1.59225	0.432657	0.0362545
FN1	1.59225	0.432657	0.0362545
FNDC3A	1.59225	0.432657	0.0362545
FREM3	1.59225	0.432657	0.0362545
FRMPD4	1.59225	0.432657	0.0362545
FZD9	1.59225	0.432657	0.0362545
GAA	1.59225	0.432657	0.0362545
GABBR2	1.59225	0.432657	0.0362545
GABRE	1.59225	0.432657	0.0362545
GAK	1.59225	0.432657	0.0362545
GANC	1.59225	0.432657	0.0362545
GAPVD1	1.59225	0.432657	0.0362545
GARNL3	1.59225	0.432657	0.0362545
GBF1	1.59225	0.432657	0.0362545
GCC1	1.59225	0.432657	0.0362545
GCC2	1.59225	0.432657	0.0362545
GDF6	1.59225	0.432657	0.0362545
GGACT	1.59225	0.432657	0.0362545
GIGYF1	1.59225	0.432657	0.0362545
GK5	1.59225	0.432657	0.0362545
GLI3	1.59225	0.432657	0.0362545
GNAL	1.59225	0.432657	0.0362545
GPER1	1.59225	0.432657	0.0362545
GPI	1.59225	0.432657	0.0362545
GPR113	1.59225	0.432657	0.0362545
GPR119	1.59225	0.432657	0.0362545
GPR45	1.59225	0.432657	0.0362545
GPR75-ASB3	1.59225	0.432657	0.0362545
GPR97	1.59225	0.432657	0.0362545
GPRC5D	1.59225	0.432657	0.0362545
GRIN2B	1.59225	0.432657	0.0362545
GRM2	1.59225	0.432657	0.0362545
GSN	1.59225	0.432657	0.0362545
GTF3C1	1.59225	0.432657	0.0362545
GTF3C3	1.59225	0.432657	0.0362545
GYS2	1.59225	0.432657	0.0362545
HEATR1	1.59225	0.432657	0.0362545
HERC1	1.59225	0.432657	0.0362545
HERC2	1.59225	0.432657	0.0362545
HHEX	1.59225	0.432657	0.0362545
HIP1	1.59225	0.432657	0.0362545
HK3	1.59225	0.432657	0.0362545
HKDC1	1.59225	0.432657	0.0362545
HNRNPM	1.59225	0.432657	0.0362545
HNRNPR	1.59225	0.432657	0.0362545
HPS1	1.59225	0.432657	0.0362545
HRASLS5	1.59225	0.432657	0.0362545
HS6ST2	1.59225	0.432657	0.0362545
HUWE1	1.59225	0.432657	0.0362545
IGF1R	1.59225	0.432657	0.0362545
IGFN1	1.59225	0.432657	0.0362545
IGLL1	1.59225	0.432657	0.0362545
IGSF10	1.59225	0.432657	0.0362545
IL17RE	1.59225	0.432657	0.0362545
IL20RA	1.59225	0.432657	0.0362545
IL31	1.59225	0.432657	0.0362545
IL5RA	1.59225	0.432657	0.0362545
INCENP	1.59225	0.432657	0.0362545
INPP5K	1.59225	0.432657	0.0362545
INTS5	1.59225	0.432657	0.0362545
ITGA5	1.59225	0.432657	0.0362545
ITGB6	1.59225	0.432657	0.0362545
ITSN2	1.59225	0.432657	0.0362545
JAK3	1.59225	0.432657	0.0362545
JARID2	1.59225	0.432657	0.0362545
KANK1	1.59225	0.432657	0.0362545
KBTBD12	1.59225	0.432657	0.0362545
KCNAB3	1.59225	0.432657	0.0362545
KCND1	1.59225	0.432657	0.0362545
KCNH3	1.59225	0.432657	0.0362545
KCNN2	1.59225	0.432657	0.0362545
KCNT1	1.59225	0.432657	0.0362545
KDM5C	1.59225	0.432657	0.0362545
KHDC1L	1.59225	0.432657	0.0362545
KIAA0226	1.59225	0.432657	0.0362545
KIAA0368	1.59225	0.432657	0.0362545
KIAA0556	1.59225	0.432657	0.0362545
KIAA0947	1.59225	0.432657	0.0362545
KIAA1549	1.59225	0.432657	0.0362545
KIAA1549L	1.59225	0.432657	0.0362545
KIAA1841	1.59225	0.432657	0.0362545
KIF18A	1.59225	0.432657	0.0362545
KIF18B	1.59225	0.432657	0.0362545
KIF20A	1.59225	0.432657	0.0362545
KLC1	1.59225	0.432657	0.0362545
KLF10	1.59225	0.432657	0.0362545
KLF11	1.59225	0.432657	0.0362545
KLF3	1.59225	0.432657	0.0362545
KLHL24	1.59225	0.432657	0.0362545
KLHL4	1.59225	0.432657	0.0362545
KLHL9	1.59225	0.432657	0.0362545
KMT2B	1.59225	0.432657	0.0362545
KRT16	1.59225	0.432657	0.0362545
KTN1	1.59225	0.432657	0.0362545
KY	1.59225	0.432657	0.0362545
LAMA2	1.59225	0.432657	0.0362545
LAMA5	1.59225	0.432657	0.0362545
LAMC2	1.59225	0.432657	0.0362545
LARP7	1.59225	0.432657	0.0362545
LARS	1.59225	0.432657	0.0362545
LGI3	1.59225	0.432657	0.0362545
LGR4	1.59225	0.432657	0.0362545
LHX5	1.59225	0.432657	0.0362545
LIN9	1.59225	0.432657	0.0362545
LINGO3	1.59225	0.432657	0.0362545
LMOD1	1.59225	0.432657	0.0362545
LPHN2	1.59225	0.432657	0.0362545
LPHN3	1.59225	0.432657	0.0362545
LPIN3	1.59225	0.432657	0.0362545
LPO	1.59225	0.432657	0.0362545
LRIT1	1.59225	0.432657	0.0362545
LRRC8A	1.59225	0.432657	0.0362545
LRSAM1	1.59225	0.432657	0.0362545
LTK	1.59225	0.432657	0.0362545
MADD	1.59225	0.432657	0.0362545
MAGEA11	1.59225	0.432657	0.0362545
MAGI3	1.59225	0.432657	0.0362545
MAN2A2	1.59225	0.432657	0.0362545
MAP3K4	1.59225	0.432657	0.0362545
MAP3K9	1.59225	0.432657	0.0362545
MAP4	1.59225	0.432657	0.0362545
MAP4K4	1.59225	0.432657	0.0362545
MARCO	1.59225	0.432657	0.0362545
MAST1	1.59225	0.432657	0.0362545
MAST3	1.59225	0.432657	0.0362545
MCM2	1.59225	0.432657	0.0362545
MCM3AP	1.59225	0.432657	0.0362545
MCM5	1.59225	0.432657	0.0362545
MCPH1	1.59225	0.432657	0.0362545
MCTP2	1.59225	0.432657	0.0362545
MDGA2	1.59225	0.432657	0.0362545
MED13L	1.59225	0.432657	0.0362545
MEGF11	1.59225	0.432657	0.0362545
MEI1	1.59225	0.432657	0.0362545
METTL16	1.59225	0.432657	0.0362545
METTL2B	1.59225	0.432657	0.0362545
MICAL2	1.59225	0.432657	0.0362545
MIS18A	1.59225	0.432657	0.0362545
MMP16	1.59225	0.432657	0.0362545
MOGS	1.59225	0.432657	0.0362545
MPDZ	1.59225	0.432657	0.0362545
MRC2	1.59225	0.432657	0.0362545
MSH6	1.59225	0.432657	0.0362545
MTMR12	1.59225	0.432657	0.0362545
MTUS1	1.59225	0.432657	0.0362545
MXI1	1.59225	0.432657	0.0362545
MYH10	1.59225	0.432657	0.0362545
MYH14	1.59225	0.432657	0.0362545
MYH2	1.59225	0.432657	0.0362545
MYO18A	1.59225	0.432657	0.0362545
MYO3B	1.59225	0.432657	0.0362545
MYOCD	1.59225	0.432657	0.0362545
MYOM1	1.59225	0.432657	0.0362545
NBEAL1	1.59225	0.432657	0.0362545
NCAN	1.59225	0.432657	0.0362545
NCKAP5L	1.59225	0.432657	0.0362545
NCOA2	1.59225	0.432657	0.0362545
NCOA7	1.59225	0.432657	0.0362545
NEK9	1.59225	0.432657	0.0362545
NFIB	1.59225	0.432657	0.0362545
NFIX	1.59225	0.432657	0.0362545
NFKBIB	1.59225	0.432657	0.0362545
NHS	1.59225	0.432657	0.0362545
NIPAL4	1.59225	0.432657	0.0362545
NLRP14	1.59225	0.432657	0.0362545
NME8	1.59225	0.432657	0.0362545
NOD1	1.59225	0.432657	0.0362545
NOM1	1.59225	0.432657	0.0362545
NOMO1	1.59225	0.432657	0.0362545
NPR1	1.59225	0.432657	0.0362545
NRBP2	1.59225	0.432657	0.0362545
NRG1	1.59225	0.432657	0.0362545
NSD1	1.59225	0.432657	0.0362545
NUFIP2	1.59225	0.432657	0.0362545
NUP133	1.59225	0.432657	0.0362545
NUP205	1.59225	0.432657	0.0362545
NUP210	1.59225	0.432657	0.0362545
NUP88	1.59225	0.432657	0.0362545
OR10G7	1.59225	0.432657	0.0362545
OR2AK2	1.59225	0.432657	0.0362545
OR4B1	1.59225	0.432657	0.0362545
OR4C12	1.59225	0.432657	0.0362545
OR56A3	1.59225	0.432657	0.0362545
PAK3	1.59225	0.432657	0.0362545
PAPPA	1.59225	0.432657	0.0362545
PAPSS2	1.59225	0.432657	0.0362545
PBRM1	1.59225	0.432657	0.0362545
PC	1.59225	0.432657	0.0362545
PCDHGA4	1.59225	0.432657	0.0362545
PCDHGA7	1.59225	0.432657	0.0362545
PCDHGC3	1.59225	0.432657	0.0362545
PCDHGC4	1.59225	0.432657	0.0362545
PCSK5	1.59225	0.432657	0.0362545
PDE4DIP	1.59225	0.432657	0.0362545
PDE7B	1.59225	0.432657	0.0362545
PDP1	1.59225	0.432657	0.0362545
PDXDC1	1.59225	0.432657	0.0362545
PEAK1	1.59225	0.432657	0.0362545
PELO	1.59225	0.432657	0.0362545
PFAS	1.59225	0.432657	0.0362545
PHACTR2	1.59225	0.432657	0.0362545
PHF20L1	1.59225	0.432657	0.0362545
PHLDB2	1.59225	0.432657	0.0362545
PHLDB3	1.59225	0.432657	0.0362545
PHRF1	1.59225	0.432657	0.0362545
PIEZO1	1.59225	0.432657	0.0362545
PIGT	1.59225	0.432657	0.0362545
PIK3C2B	1.59225	0.432657	0.0362545
PINLYP	1.59225	0.432657	0.0362545
PIPOX	1.59225	0.432657	0.0362545
PKD1L1	1.59225	0.432657	0.0362545
PKN3	1.59225	0.432657	0.0362545
PKP2	1.59225	0.432657	0.0362545
PLA2G4E	1.59225	0.432657	0.0362545
PLCD4	1.59225	0.432657	0.0362545
PLIN4	1.59225	0.432657	0.0362545
PLK4	1.59225	0.432657	0.0362545
PLXNA3	1.59225	0.432657	0.0362545
PLXNB2	1.59225	0.432657	0.0362545
PNN	1.59225	0.432657	0.0362545
POLQ	1.59225	0.432657	0.0362545
POM121L2	1.59225	0.432657	0.0362545
POT1	1.59225	0.432657	0.0362545
PPFIA2	1.59225	0.432657	0.0362545
PPFIA4	1.59225	0.432657	0.0362545
PPL	1.59225	0.432657	0.0362545
PPP4R1	1.59225	0.432657	0.0362545
PRDM4	1.59225	0.432657	0.0362545
PRDM7	1.59225	0.432657	0.0362545
PREP	1.59225	0.432657	0.0362545
PRICKLE2	1.59225	0.432657	0.0362545
PRKD1	1.59225	0.432657	0.0362545
PRLHR	1.59225	0.432657	0.0362545
PRPF8	1.59225	0.432657	0.0362545
PRR16	1.59225	0.432657	0.0362545
PRSS21	1.59225	0.432657	0.0362545
PRTG	1.59225	0.432657	0.0362545
PSME4	1.59225	0.432657	0.0362545
PTCH2	1.59225	0.432657	0.0362545
PTPN14	1.59225	0.432657	0.0362545
PTPN23	1.59225	0.432657	0.0362545
PTPRD	1.59225	0.432657	0.0362545
PTPRH	1.59225	0.432657	0.0362545
PTPRJ	1.59225	0.432657	0.0362545
PTX4	1.59225	0.432657	0.0362545
QSOX1	1.59225	0.432657	0.0362545
R3HDM2	1.59225	0.432657	0.0362545
RAB11FIP3	1.59225	0.432657	0.0362545
RAD51B	1.59225	0.432657	0.0362545
RAI14	1.59225	0.432657	0.0362545
RALGAPA1	1.59225	0.432657	0.0362545
RAPGEF1	1.59225	0.432657	0.0362545
RASGRP1	1.59225	0.432657	0.0362545
RBL1	1.59225	0.432657	0.0362545
RBM6	1.59225	0.432657	0.0362545
RELN	1.59225	0.432657	0.0362545
REPIN1	1.59225	0.432657	0.0362545
RGL1	1.59225	0.432657	0.0362545
RHCG	1.59225	0.432657	0.0362545
RHOD	1.59225	0.432657	0.0362545
RIN2	1.59225	0.432657	0.0362545
RNF157	1.59225	0.432657	0.0362545
RNF43	1.59225	0.432657	0.0362545
ROBO1	1.59225	0.432657	0.0362545
ROBO2	1.59225	0.432657	0.0362545
ROR2	1.59225	0.432657	0.0362545
RPRD2	1.59225	0.432657	0.0362545
RPS6KA1	1.59225	0.432657	0.0362545
RSAD1	1.59225	0.432657	0.0362545
RSBN1L	1.59225	0.432657	0.0362545
RXRA	1.59225	0.432657	0.0362545
SAMD12	1.59225	0.432657	0.0362545
SAMD4B	1.59225	0.432657	0.0362545
SASS6	1.59225	0.432657	0.0362545
SCLY	1.59225	0.432657	0.0362545
SCN4A	1.59225	0.432657	0.0362545
SCN8A	1.59225	0.432657	0.0362545
SCYL1	1.59225	0.432657	0.0362545
SDCCAG3	1.59225	0.432657	0.0362545
SDK2	1.59225	0.432657	0.0362545
SDPR	1.59225	0.432657	0.0362545
SEC31A	1.59225	0.432657	0.0362545
SEL1L3	1.59225	0.432657	0.0362545
SEMA3C	1.59225	0.432657	0.0362545
SEMA3G	1.59225	0.432657	0.0362545
SEMA6B	1.59225	0.432657	0.0362545
SENP5	1.59225	0.432657	0.0362545
SEPHS1	1.59225	0.432657	0.0362545
SETD4	1.59225	0.432657	0.0362545
SETDB1	1.59225	0.432657	0.0362545
SFSWAP	1.59225	0.432657	0.0362545
SGCA	1.59225	0.432657	0.0362545
SGCE	1.59225	0.432657	0.0362545
SGCZ	1.59225	0.432657	0.0362545
SH3TC1	1.59225	0.432657	0.0362545
SHANK2	1.59225	0.432657	0.0362545
SHPK	1.59225	0.432657	0.0362545
SIM2	1.59225	0.432657	0.0362545
SKIV2L2	1.59225	0.432657	0.0362545
SLC11A2	1.59225	0.432657	0.0362545
SLC12A7	1.59225	0.432657	0.0362545
SLC23A3	1.59225	0.432657	0.0362545
SLC24A2	1.59225	0.432657	0.0362545
SLC26A3	1.59225	0.432657	0.0362545
SLC35A5	1.59225	0.432657	0.0362545
SLC39A3	1.59225	0.432657	0.0362545
SLC4A2	1.59225	0.432657	0.0362545
SLC4A4	1.59225	0.432657	0.0362545
SLC5A6	1.59225	0.432657	0.0362545
SLC9A4	1.59225	0.432657	0.0362545
SLIT1	1.59225	0.432657	0.0362545
SLITRK2	1.59225	0.432657	0.0362545
SMARCB1	1.59225	0.432657	0.0362545
SMC3	1.59225	0.432657	0.0362545
SMOX	1.59225	0.432657	0.0362545
SMPD1	1.59225	0.432657	0.0362545
SNRNP200	1.59225	0.432657	0.0362545
SNX18	1.59225	0.432657	0.0362545
SNX4	1.59225	0.432657	0.0362545
SOGA1	1.59225	0.432657	0.0362545
SOGA2	1.59225	0.432657	0.0362545
SORBS1	1.59225	0.432657	0.0362545
SOX5	1.59225	0.432657	0.0362545
SPAG5	1.59225	0.432657	0.0362545
SPNS1	1.59225	0.432657	0.0362545
SPR	1.59225	0.432657	0.0362545
SPSB4	1.59225	0.432657	0.0362545
SPTBN2	1.59225	0.432657	0.0362545
SRC	1.59225	0.432657	0.0362545
SRCAP	1.59225	0.432657	0.0362545
SRGAP1	1.59225	0.432657	0.0362545
SSB	1.59225	0.432657	0.0362545
STARD7	1.59225	0.432657	0.0362545
STARD9	1.59225	0.432657	0.0362545
STIL	1.59225	0.432657	0.0362545
STRN3	1.59225	0.432657	0.0362545
SUN2	1.59225	0.432657	0.0362545
SUN3	1.59225	0.432657	0.0362545
SYNE1	1.59225	0.432657	0.0362545
SYNJ1	1.59225	0.432657	0.0362545
SYNJ2	1.59225	0.432657	0.0362545
SZT2	1.59225	0.432657	0.0362545
TAB2	1.59225	0.432657	0.0362545
TBC1D14	1.59225	0.432657	0.0362545
TBC1D8	1.59225	0.432657	0.0362545
TBC1D9B	1.59225	0.432657	0.0362545
TCEAL5	1.59225	0.432657	0.0362545
TCF3	1.59225	0.432657	0.0362545
TECR	1.59225	0.432657	0.0362545
TEP1	1.59225	0.432657	0.0362545
TET1	1.59225	0.432657	0.0362545
TET3	1.59225	0.432657	0.0362545
TEX15	1.59225	0.432657	0.0362545
TLN2	1.59225	0.432657	0.0362545
TMC5	1.59225	0.432657	0.0362545
TMC6	1.59225	0.432657	0.0362545
TMED3	1.59225	0.432657	0.0362545
TMEM105	1.59225	0.432657	0.0362545
TMEM106A	1.59225	0.432657	0.0362545
TMEM128	1.59225	0.432657	0.0362545
TMEM130	1.59225	0.432657	0.0362545
TMEM131	1.59225	0.432657	0.0362545
TMEM132B	1.59225	0.432657	0.0362545
TMEM132D	1.59225	0.432657	0.0362545
TMEM145	1.59225	0.432657	0.0362545
TMEM201	1.59225	0.432657	0.0362545
TMEM63A	1.59225	0.432657	0.0362545
TMPRSS9	1.59225	0.432657	0.0362545
TMTC2	1.59225	0.432657	0.0362545
TMTC4	1.59225	0.432657	0.0362545
TNC	1.59225	0.432657	0.0362545
TNK2	1.59225	0.432657	0.0362545
TNRC6B	1.59225	0.432657	0.0362545
TOP2B	1.59225	0.432657	0.0362545
TOPAZ1	1.59225	0.432657	0.0362545
TP53BP2	1.59225	0.432657	0.0362545
TRAK2	1.59225	0.432657	0.0362545
TRIM29	1.59225	0.432657	0.0362545
TRIM5	1.59225	0.432657	0.0362545
TRPM1	1.59225	0.432657	0.0362545
TRPM7	1.59225	0.432657	0.0362545
TRRAP	1.59225	0.432657	0.0362545
TSNARE1	1.59225	0.432657	0.0362545
TSPYL4	1.59225	0.432657	0.0362545
TTC17	1.59225	0.432657	0.0362545
TTC21A	1.59225	0.432657	0.0362545
TTF2	1.59225	0.432657	0.0362545
TTLL5	1.59225	0.432657	0.0362545
U2SURP	1.59225	0.432657	0.0362545
UBAP2L	1.59225	0.432657	0.0362545
UBR1	1.59225	0.432657	0.0362545
UNC5C	1.59225	0.432657	0.0362545
USP24	1.59225	0.432657	0.0362545
USP29	1.59225	0.432657	0.0362545
USP3	1.59225	0.432657	0.0362545
USP34	1.59225	0.432657	0.0362545
USP37	1.59225	0.432657	0.0362545
USP47	1.59225	0.432657	0.0362545
VAPA	1.59225	0.432657	0.0362545
VCAN	1.59225	0.432657	0.0362545
VPS13A	1.59225	0.432657	0.0362545
VPS13B	1.59225	0.432657	0.0362545
VPS13C	1.59225	0.432657	0.0362545
WDR33	1.59225	0.432657	0.0362545
WDR87	1.59225	0.432657	0.0362545
WHSC1	1.59225	0.432657	0.0362545
WISP3	1.59225	0.432657	0.0362545
WNT10A	1.59225	0.432657	0.0362545
WWP1	1.59225	0.432657	0.0362545
XIRP1	1.59225	0.432657	0.0362545
XPO5	1.59225	0.432657	0.0362545
XRRA1	1.59225	0.432657	0.0362545
XYLB	1.59225	0.432657	0.0362545
YIPF7	1.59225	0.432657	0.0362545
ZBTB20	1.59225	0.432657	0.0362545
ZBTB38	1.59225	0.432657	0.0362545
ZBTB4	1.59225	0.432657	0.0362545
ZBTB5	1.59225	0.432657	0.0362545
ZC3H12B	1.59225	0.432657	0.0362545
ZC3H13	1.59225	0.432657	0.0362545
ZFHX2	1.59225	0.432657	0.0362545
ZFHX3	1.59225	0.432657	0.0362545
ZFP82	1.59225	0.432657	0.0362545
ZMYM2	1.59225	0.432657	0.0362545
ZNF107	1.59225	0.432657	0.0362545
ZNF214	1.59225	0.432657	0.0362545
ZNF358	1.59225	0.432657	0.0362545
ZNF408	1.59225	0.432657	0.0362545
ZNF618	1.59225	0.432657	0.0362545
ZNF654	1.59225	0.432657	0.0362545
ZNF71	1.59225	0.432657	0.0362545
ZNF732	1.59225	0.432657	0.0362545
ZSWIM6	1.59225	0.432657	0.0362545
ZYX	1.59225	0.432657	0.0362545
MAD1L1	1.85788	0.432657	0.0387805
DVL1	1.35208	0.419931	0.0404897
MEGF9	1.35208	0.419931	0.0404897
SETX	1.35208	0.419931	0.0404897
DNAJB6	1.5143	0.432657	0.0414546
EPHA10	1.5143	0.432657	0.0414546
FOXRED1	1.5143	0.432657	0.0414546
LRRIQ1	1.5143	0.432657	0.0414546
LY6E	1.5143	0.432657	0.0414546
NPAT	1.5143	0.432657	0.0414546
PCF11	1.5143	0.432657	0.0414546
PRODH	1.5143	0.432657	0.0414546
SLC2A12	1.5143	0.432657	0.0414546
TM4SF19	1.5143	0.432657	0.0414546
TTN	0.559909	0.394481	0.0432247
DYNC2H1	1.59225	0.432657	0.0438806
CACNA1C	1.50318	0.432657	0.0442831
DCAF6	1.50318	0.432657	0.0442831
KAL1	1.50318	0.432657	0.0442831
LRRK2	1.50318	0.432657	0.0442831
MED12L	1.50318	0.432657	0.0442831
NES	1.50318	0.432657	0.0442831
ZNF169	1.50318	0.432657	0.0442831
SYT10	0.890764	0.419931	0.0451568
ST13	1.50157	0.432657	0.0472728
ACACA	1.35208	0.419931	0.0476555
APOA5	1.35208	0.419931	0.0476555
C12orf55	1.35208	0.419931	0.0476555
CCDC148	1.35208	0.419931	0.0476555
CUL9	1.35208	0.419931	0.0476555
DENND4A	1.35208	0.419931	0.0476555
NPHP3	1.35208	0.419931	0.0476555
RPH3A	1.35208	0.419931	0.0476555
TMEM132C	1.35208	0.419931	0.0476555
TNFSF12	1.35208	0.419931	0.0476555
WIZ	1.35208	0.419931	0.0476555
PCLO	1.35208	0.419931	0.0489058
ZNF469	1.59225	0.432657	0.0505393
FAT1	1.83243	0.419931	0.0530025
ADAM10	1.3616	0.432657	0.0537631
CAMK4	1.3616	0.432657	0.0537631
PLBD1	1.3616	0.432657	0.0537631
TFE3	1.3616	0.432657	0.0537631
FLT4	1.35208	0.419931	0.0558586
NAV3	0.814412	0.419931	0.0558586
SHANK3	1.35208	0.419931	0.0558586
CACNA1A	1.27412	0.432657	0.0572775
CDC37	1.27412	0.432657	0.0572775
CDH1	1.27412	0.432657	0.0572775
DCAF11	1.27412	0.432657	0.0572775
DUSP27	1.27412	0.432657	0.0572775
EFNA1	1.27412	0.432657	0.0572775
ENC1	1.27412	0.432657	0.0572775
FAM149A	1.27412	0.432657	0.0572775
FOLR4	0.178153	0.458107	0.0572775
GPR155	1.27412	0.432657	0.0572775
GRIK1	1.27412	0.432657	0.0572775
GUCY2C	1.27412	0.432657	0.0572775
HMCN2	1.27412	0.432657	0.0572775
KLHL1	1.27412	0.432657	0.0572775
LYAR	1.27412	0.432657	0.0572775
MNX1	1.27412	0.432657	0.0572775
MYRF	1.27412	0.432657	0.0572775
NNT	1.27412	0.432657	0.0572775
PAPLN	1.27412	0.432657	0.0572775
PIK3C2G	1.27412	0.432657	0.0572775
PRDM1	1.27412	0.432657	0.0572775
PRG4	1.27412	0.432657	0.0572775
SHMT2	1.27412	0.432657	0.0572775
STRN	1.27412	0.432657	0.0572775
SYN3	1.27412	0.432657	0.0572775
TEX14	1.27412	0.432657	0.0572775
WFS1	1.27412	0.432657	0.0572775
ZZEF1	1.27412	0.432657	0.0572775
PTPRS	1.59225	0.432657	0.0580245
RB1CC1	0.814412	0.419931	0.0588418
SPEF2	1.35208	0.419931	0.0588418
TDRD6	1.12142	0.432657	0.0607157
ITCH	1.35208	0.419931	0.0619561
PPP6R3	1.35208	0.419931	0.0619561
URB1	1.35208	0.419931	0.0619561
OBSCN	1.59225	0.432657	0.0635096
ABCC3	1.2614	0.432657	0.0648805
BTNL9	0.190878	0.458107	0.0648805
CTAGE5	1.2614	0.432657	0.0648805
KIAA1210	1.2614	0.432657	0.0648805
PRSS38	1.27252	0.432657	0.0648805
SEMA3E	1.2614	0.432657	0.0648805
SLC12A3	1.2614	0.432657	0.0648805
PSD3	1.19617	0.419931	0.0652055
TPTE	0.792946	0.407206	0.0655302
SPTBN5	1.04905	0.432657	0.0664088
AHNAK	1.35208	0.419931	0.0685942
CNTNAP1	1.35208	0.419931	0.0685942
DNAH12	1.35208	0.419931	0.0685942
ENPEP	1.35208	0.419931	0.0685942
EPHA7	1.35208	0.419931	0.0685942
GCN1L1	1.35208	0.419931	0.0685942
GHR	1.35208	0.419931	0.0685942
MYCBP2	1.35208	0.419931	0.0685942
NBEAL2	1.35208	0.419931	0.0685942
TMC7	1.35208	0.419931	0.0685942
ZNF462	1.35208	0.419931	0.0685942
SYNE2	1.04905	0.407206	0.0686492
CDH23	1.32342	0.432657	0.0689836
FMN1	1.64553	0.432657	0.0689836
PTGDR	1.64553	0.432657	0.0689836
CREBBP	1.00529	0.432657	0.0694161
USH2A	0.981444	0.407206	0.0694161
PLCB4	0.814412	0.419931	0.0721264
CACNA1F	1.59225	0.432657	0.0725345
DNAH5	1.59225	0.432657	0.0725345
RP1L1	1.59225	0.432657	0.0725345
UBA1	1.19617	0.407206	0.0725345
APBB1IP	1.12142	0.432657	0.0732975
ATXN2	1.12142	0.432657	0.0732975
C3orf62	1.12142	0.432657	0.0732975
FZD7	1.12142	0.432657	0.0732975
IDO1	1.12142	0.432657	0.0732975
KIAA1161	1.12142	0.432657	0.0732975
OR2W3	1.12142	0.432657	0.0732975
VAT1L	1.12142	0.432657	0.0732975
YTHDC2	1.12142	0.432657	0.0732975
CIT	0.981444	0.407206	0.0791152
MYO7B	0.981444	0.407206	0.0791152
CDHR2	1.35208	0.419931	0.0796376
HSP90B1	1.35208	0.419931	0.0796376
KRT15	1.35208	0.419931	0.0796376
MAP1S	1.35208	0.419931	0.0796376
MPRIP	1.35208	0.419931	0.0796376
POGZ	1.35208	0.419931	0.0796376
THBS3	1.35208	0.419931	0.0796376
PRRC2C	1.50318	0.432657	0.0825832
ACTL9	1.28923	0.432657	0.0825874
DBR1	1.28923	0.432657	0.0825874
DNASE2	1.28923	0.432657	0.0825874
GRM3	1.28923	0.432657	0.0825874
IRX2	1.09597	0.432657	0.0825874
MYLK	1.28923	0.432657	0.0825874
NLRP6	1.28923	0.432657	0.0825874
OPTN	1.04347	0.432657	0.0825874
OSR1	1.28923	0.432657	0.0825874
PCDHGB3	1.28923	0.432657	0.0825874
RUSC2	1.28923	0.432657	0.0825874
SLC35D1	1.28923	0.432657	0.0825874
SLX4	1.09597	0.432657	0.0825874
TINAG	1.28923	0.432657	0.0825874
APOB	0.74603	0.419931	0.0836251
FAM184A	0.74603	0.419931	0.0836251
MDN1	0.926706	0.407206	0.0861734
SALL3	0.955994	0.407206	0.0898887
SBNO2	0.955994	0.407206	0.0898887
SLIT2	0.955994	0.407206	0.0898887
ALDH1L2	1.83243	0.445382	0.0920847
APBA3	1.08325	0.432657	0.0928096
COX11	1.08325	0.432657	0.0928096
PLXNA4	1.08325	0.432657	0.0928096
SAMD4A	1.08325	0.432657	0.0928096
ZNF195	1.08325	0.432657	0.0928096
MROH2B	1.27412	0.432657	0.0977057
BANK1	1.20015	0.432657	0.0982889
ADAMTS15	0.74603	0.419931	0.101219
NOTCH1	1.35208	0.445382	0.101219
CNTN5	1.59225	0.432657	0.101813
TSC2	1.50318	0.432657	0.101813
NYAP2	0.839863	0.394481	0.103236
ACSM5	1.00529	0.432657	0.104024
CLDN10	1.00529	0.432657	0.104024
CNOT10	1.00529	0.432657	0.104024
DUXA	1.00529	0.432657	0.104024
FGA	1.00529	0.432657	0.104024
HHAT	1.00529	0.432657	0.104024
KRTAP12-3	1.00529	0.432657	0.104024
LHFPL4	1.00529	0.432657	0.104024
OR5M10	1.00529	0.432657	0.104024
RPS6KA4	1.00529	0.432657	0.104024
PZP	0.917818	0.407206	0.106057
ANKFY1	1.28524	0.432657	0.110021
ARHGAP22	1.04905	0.432657	0.110021
CACNG3	1.04905	0.432657	0.110021
CCDC129	1.04905	0.432657	0.110021
CCDC54	1.04905	0.432657	0.110021
CCER1	1.04905	0.432657	0.110021
CHD8	1.28524	0.432657	0.110021
CNNM1	1.28524	0.432657	0.110021
CNOT3	1.28524	0.432657	0.110021
CPN2	1.04905	0.432657	0.110021
CPNE6	1.04905	0.432657	0.110021
CXCL12	1.28524	0.432657	0.110021
DIDO1	1.04905	0.432657	0.110021
ENTHD2	1.04905	0.432657	0.110021
FANCD2	1.04905	0.432657	0.110021
KHDRBS2	1.04905	0.432657	0.110021
KIAA1107	1.04905	0.432657	0.110021
KRT38	1.04905	0.432657	0.110021
MUC2	1.04905	0.432657	0.110021
PHACTR4	1.28524	0.432657	0.110021
PIWIL1	1.04905	0.432657	0.110021
POM121L12	1.04905	0.432657	0.110021
POU3F3	1.28524	0.432657	0.110021
PTK2B	1.04905	0.432657	0.110021
RAPGEF2	1.28524	0.432657	0.110021
RB1	1.04905	0.432657	0.110021
RBM33	1.04905	0.432657	0.110021
SCML1	1.04905	0.432657	0.110021
SEC24C	0.241779	0.458107	0.110021
SLCO1A2	1.04905	0.432657	0.110021
TNS3	1.04905	0.432657	0.110021
TTBK2	1.28524	0.432657	0.110021
UNC45A	1.28524	0.432657	0.110021
ZNF454	1.04905	0.432657	0.110021
HRNR	1.59225	0.432657	0.114964
AGBL3	1.35208	0.445382	0.116256
CLCN6	1.35208	0.445382	0.116256
COL4A6	1.35208	0.445382	0.116256
NUTM1	1.83243	0.445382	0.116256
PKD1	1.35208	0.445382	0.116256
PTPRR	1.35208	0.445382	0.116256
TNRC6A	1.62882	0.432657	0.116288
SLC6A19	0.241779	0.458107	0.122833
NF1	0.712611	0.419931	0.124695
TP53	0.521733	0.381756	0.125961
EZH2	1.19617	0.432657	0.12722
MYH1	0.738061	0.419931	0.12722
PXDNL	1.19617	0.432657	0.12722
RAPH1	1.19617	0.445382	0.12722
SH2B1	1.19617	0.432657	0.12722
STAB1	1.59225	0.432657	0.129416
GLYATL3	1.19617	0.432657	0.129661
GRM7	0.890764	0.419931	0.132996
DNAH11	0.559909	0.394481	0.136656
KRT77	1.27252	0.432657	0.136781
PNPLA6	1.27252	0.432657	0.136781
PREX2	1.27252	0.432657	0.136781
TRPC5	1.27252	0.432657	0.136781
ZNF99	1.27252	0.432657	0.136781
EPHA1	1.17072	0.445382	0.138972
MXRA5	1.19617	0.445382	0.138972
ACER2	1.04507	0.432657	0.144199
CCDC158	1.04507	0.432657	0.144199
EPHB3	1.04507	0.432657	0.144199
GATA6	0.288646	0.458107	0.144199
GDPGP1	1.04507	0.432657	0.144199
GRIP1	0.254504	0.458107	0.144199
HCN1	1.04507	0.432657	0.144199
HNF1B	1.04507	0.432657	0.144199
IRX5	1.04507	0.432657	0.144199
MEF2D	1.04507	0.432657	0.144199
MKRN3	1.04507	0.432657	0.144199
MMP24	1.04507	0.432657	0.144199
NEFM	1.04507	0.432657	0.144199
NTF3	0.827138	0.432657	0.144199
PLBD2	1.04507	0.432657	0.144199
PTPRU	1.04507	0.432657	0.144199
RALGAPA2	1.04507	0.432657	0.144199
RRP12	1.04507	0.432657	0.144199
VWCE	1.04507	0.432657	0.144199
WDR66	1.04507	0.432657	0.144199
ANGEL2	1.35208	0.445382	0.145153
ATP6AP1	1.35208	0.445382	0.145153
COL6A1	1.35208	0.445382	0.145153
DNAH6	1.35208	0.445382	0.145153
FGD5	1.35208	0.445382	0.145153
INTS1	1.35208	0.445382	0.145153
MMP17	1.35208	0.445382	0.145153
MX1	1.35208	0.445382	0.145153
PLCG1	1.35208	0.445382	0.145153
PLEC	1.35208	0.445382	0.145153
PRR14L	1.35208	0.445382	0.145153
SCN1A	1.35208	0.445382	0.145153
DYSF	1.04507	0.432657	0.150832
LRP1B	0.890764	0.445382	0.151543
ASCC3	0.738061	0.419931	0.158145
BSN	0.738061	0.445382	0.158745
ARHGAP25	1.22162	0.432657	0.159954
ARHGAP35	1.22162	0.432657	0.159954
ASH2L	1.22162	0.432657	0.159954
C1orf173	1.22162	0.432657	0.159954
CACNB1	1.22162	0.432657	0.159954
CCDC88B	1.22162	0.432657	0.159954
CLEC4F	1.22162	0.432657	0.159954
CTDSP1	1.22162	0.432657	0.159954
DENND6B	1.22162	0.432657	0.159954
DVL3	1.22162	0.432657	0.159954
EFCAB4B	1.22162	0.432657	0.159954
ELFN1	1.22162	0.432657	0.159954
FAM107B	1.22162	0.432657	0.159954
FLT3	1.22162	0.432657	0.159954
IL12RB2	1.22162	0.432657	0.159954
MYO3A	0.289429	0.458107	0.159954
NSA2	1.22162	0.432657	0.159954
NXF3	1.22162	0.432657	0.159954
OR4D5	1.22162	0.432657	0.159954
OR52J3	1.22162	0.432657	0.159954
PPP1R26	1.22162	0.432657	0.159954
RASGRF2	1.22162	0.432657	0.159954
RNF186	1.22162	0.432657	0.159954
SGK1	1.22162	0.432657	0.159954
SH3BP2	1.22162	0.432657	0.159954
SLC25A24	1.22162	0.432657	0.159954
SMIM17	1.22162	0.432657	0.159954
SUV39H1	1.22162	0.432657	0.159954
UGT1A6	1.22162	0.432657	0.159954
WNK3	1.22162	0.432657	0.159954
KMT2E	1.19617	0.432657	0.162506
TRPC7	0.712611	0.419931	0.1697
CSMD3	1.35208	0.445382	0.171998
PCDHGA1	0.305405	0.470832	0.171998
EPB41L3	0.827138	0.407206	0.174849
KMT2C	0.917818	0.432657	0.174849
MUC17	0.917818	0.432657	0.174849
ALPK1	1.03234	0.432657	0.176978
ATP2B3	1.03234	0.432657	0.176978
ATP6V1C2	1.03234	0.432657	0.176978
C17orf59	1.03234	0.432657	0.176978
CLUH	1.03234	0.432657	0.176978
KCNA4	0.254504	0.458107	0.176978
KRT36	1.03234	0.432657	0.176978
PLEKHG4B	1.03234	0.432657	0.176978
RPGR	1.03234	0.432657	0.176978
SPTBN4	1.03234	0.432657	0.176978
TCHH	1.03234	0.432657	0.176978
UNC13B	1.03234	0.432657	0.176978
BEND2	0.839863	0.445382	0.179256
PTEN	0.458107	0.445382	0.185693
BFSP2	1.19617	0.432657	0.18598
GABRA4	0.780221	0.432657	0.18598
ARID3B	0.890764	0.445382	0.18674
ASH1L	1.35208	0.445382	0.194452
ATP7A	1.35208	0.445382	0.194452
DNAH17	1.35208	0.445382	0.194452
DPEP2	1.35208	0.445382	0.194452
FLG2	1.35208	0.445382	0.194452
MYH11	1.35208	0.445382	0.194452
OTOG	1.35208	0.445382	0.194452
SNAPC4	1.35208	0.445382	0.194452
SPINK5	1.35208	0.445382	0.194452
TEX13B	1.35208	0.445382	0.194452
ZDBF2	1.35208	0.445382	0.194452
CACNA1E	0.879643	0.458107	0.194655
LZTR1	1.00529	0.432657	0.194655
LAMA1	0.712611	0.445382	0.199552
RBMXL3	0.279954	0.458107	0.202395
SLC27A6	1.65428	0.445382	0.202395
AQPEP	0.981444	0.432657	0.204992
ATM	0.981444	0.432657	0.204992
ATP10A	0.981444	0.432657	0.204992
ATP5G2	0.981444	0.432657	0.204992
C3	1.16688	0.432657	0.204992
CLEC4E	0.981444	0.432657	0.204992
DCAF12L2	0.981444	0.432657	0.204992
DNAAF1	0.981444	0.432657	0.204992
EFCAB6	1.16688	0.432657	0.204992
FAM217A	0.981444	0.432657	0.204992
FECH	1.16688	0.432657	0.204992
FLNA	1.16688	0.432657	0.204992
GALNT12	0.981444	0.432657	0.204992
GREB1	0.981444	0.432657	0.204992
IGSF1	1.16688	0.432657	0.204992
IKZF3	0.981444	0.432657	0.204992
INPP5A	0.981444	0.432657	0.204992
INPP5B	0.981444	0.432657	0.204992
KLHL15	0.981444	0.432657	0.204992
KNG1	0.981444	0.432657	0.204992
PDE8A	0.981444	0.432657	0.204992
PLXNA2	0.981444	0.432657	0.204992
PRKCG	1.16688	0.432657	0.204992
RIPK2	0.981444	0.432657	0.204992
SH3PXD2B	0.981444	0.432657	0.204992
SIK2	0.981444	0.432657	0.204992
SLC26A1	0.981444	0.432657	0.204992
SMPD3	1.16688	0.432657	0.204992
SNRPD3	0.981444	0.432657	0.204992
TMF1	0.981444	0.432657	0.204992
UBN1	0.981444	0.432657	0.204992
VNN2	0.981444	0.432657	0.204992
GPR111	0.305405	0.458107	0.215011
RASL10B	1.35208	0.445382	0.218985
SAFB	1.35208	0.445382	0.218985
TRPV2	1.83243	0.445382	0.218985
TTC28	1.35208	0.445382	0.218985
DOCK5	0.836025	0.432657	0.223559
ABCA12	1.15799	0.432657	0.225378
ATRNL1	1.15799	0.432657	0.225378
DNAH7	1.15799	0.432657	0.225378
EFCAB5	1.15799	0.432657	0.225378
KLHL13	1.15799	0.432657	0.225378
KRT39	1.15799	0.432657	0.225378
MAP10	1.15799	0.432657	0.225378
MFN1	1.15799	0.432657	0.225378
NINL	1.15799	0.432657	0.225378
RNF19A	1.15799	0.432657	0.225378
SEC31B	1.15799	0.432657	0.225378
SNX27	1.15799	0.432657	0.225378
STOX1	1.15799	0.432657	0.225378
TAS1R1	1.15799	0.432657	0.225378
TRIM48	1.15799	0.432657	0.225378
UQCC1	1.15799	0.432657	0.225378
USP32	1.15799	0.432657	0.225378
FANCI	0.712611	0.419931	0.227637
FRAS1	0.712611	0.419931	0.227637
HSPG2	1.35208	0.445382	0.23307
BAZ1B	0.955994	0.432657	0.236097
CARD11	1.0778	0.432657	0.236097
DCTN2	0.955994	0.432657	0.236097
FAM135B	0.955994	0.432657	0.236097
SCNN1B	0.955994	0.432657	0.236097
ZNF407	0.955994	0.432657	0.236097
CGN	0.610809	0.419931	0.23653
CHGB	0.839863	0.445382	0.23653
COL22A1	0.559909	0.419931	0.23653
HECW1	1.35208	0.445382	0.23653
SLC9C1	1.35208	0.445382	0.23653
FBN2	0.738061	0.445382	0.245666
KIAA1211	0.74603	0.445382	0.245666
PKHD1	1.17072	0.445382	0.245666
ACE2	0.712611	0.419931	0.255047
SIX4	0.610809	0.419931	0.255047
ACTR2	0.926706	0.432657	0.258606
ANHX	0.926706	0.432657	0.258606
BRWD1	0.926706	0.432657	0.258606
CASQ1	0.926706	0.432657	0.258606
CPSF1	0.926706	0.432657	0.258606
DIP2C	0.926706	0.432657	0.258606
FER1L6	0.926706	0.432657	0.258606
FIGNL1	1.14527	0.432657	0.258606
GPHN	0.926706	0.432657	0.258606
IL6ST	0.926706	0.432657	0.258606
IQSEC3	0.926706	0.432657	0.258606
KIF2C	0.926706	0.432657	0.258606
LIMA1	0.926706	0.432657	0.258606
LPPR5	0.926706	0.432657	0.258606
MVP	1.14527	0.432657	0.258606
NECAB1	0.926706	0.432657	0.258606
PARP12	0.926706	0.432657	0.258606
PCDHA11	0.926706	0.432657	0.258606
PDE1C	0.926706	0.432657	0.258606
PIK3R1	0.926706	0.432657	0.258606
PRRX1	0.926706	0.432657	0.258606
SKIDA1	0.926706	0.432657	0.258606
SLC39A6	0.926706	0.432657	0.258606
SPATA31E1	0.926706	0.432657	0.258606
SUSD1	0.31488	0.458107	0.258606
TBC1D2	0.926706	0.432657	0.258606
TMEM220	0.926706	0.432657	0.258606
ADAMTS2	0.610809	0.432657	0.264673
ADAMTSL3	1.35208	0.445382	0.264673
ANKRD24	1.35208	0.445382	0.264673
COL24A1	0.559909	0.419931	0.264673
FAM83H	0.559909	0.419931	0.264673
GAL3ST4	0.559909	0.419931	0.264673
HDC	1.35208	0.445382	0.264673
HSPA4	1.35208	0.445382	0.264673
LMAN1L	0.559909	0.419931	0.264673
MAP3K3	1.35208	0.445382	0.264673
MS4A6E	1.35208	0.445382	0.264673
MST1R	1.35208	0.445382	0.264673
NCKAP5	0.559909	0.419931	0.264673
PAX4	1.35208	0.445382	0.264673
SCN9A	1.35208	0.445382	0.264673
SETD1A	1.83243	0.445382	0.264673
SPG11	0.559909	0.419931	0.264673
TRANK1	1.35208	0.445382	0.264673
TTC37	1.35208	0.445382	0.264673
RSPO3	0.369031	0.458107	0.272466
ADAMTSL5	0.917818	0.432657	0.282561
ARHGAP28	0.917818	0.432657	0.282561
C3orf30	0.917818	0.432657	0.282561
CAPN9	0.917818	0.432657	0.282561
CC2D2A	0.917818	0.432657	0.282561
CFTR	0.917818	0.432657	0.282561
CNTN4	0.917818	0.432657	0.282561
CTNNA1	0.917818	0.432657	0.282561
EMR3	0.917818	0.432657	0.282561
ERP27	0.763512	0.432657	0.282561
FARP2	0.917818	0.432657	0.282561
FRYL	0.917818	0.432657	0.282561
IL12RB1	0.917818	0.432657	0.282561
IREB2	0.917818	0.432657	0.282561
KLHL5	0.917818	0.432657	0.282561
KRT4	0.917818	0.432657	0.282561
L1TD1	0.917818	0.432657	0.282561
MTRR	0.917818	0.432657	0.282561
MUC19	0.917818	0.432657	0.282561
MYO10	0.917818	0.432657	0.282561
ORAI3	0.917818	0.432657	0.282561
ORC5	0.917818	0.432657	0.282561
PCNX	0.917818	0.432657	0.282561
PEX5	0.917818	0.432657	0.282561
POLR1A	0.917818	0.432657	0.282561
RPTN	0.917818	0.432657	0.282561
SMYD4	0.917818	0.432657	0.282561
SPATS2	0.917818	0.432657	0.282561
SVEP1	0.917818	0.432657	0.282561
TTC6	0.917818	0.432657	0.282561
UBXN6	0.917818	0.432657	0.282561
UMPS	0.917818	0.432657	0.282561
SON	1.35208	0.445382	0.284671
GOLGB1	0.559909	0.419931	0.294664
CKAP5	1.35208	0.445382	0.295043
HCFC1	1.35208	0.445382	0.295043
MTR	1.35208	0.445382	0.295043
TNRC6C	1.35208	0.445382	0.295043
ZFHX4	1.35208	0.445382	0.295043
RBM48	1.13254	0.458107	0.295085
UGT2B4	0.31813	0.458107	0.295085
PDGFRA	0.712611	0.432657	0.305666
ZFYVE26	0.501333	0.419931	0.305666
APC2	1.35208	0.445382	0.316539
DOCK4	0.559909	0.419931	0.316539
FMO1	0.559909	0.419931	0.316539
FSIP2	1.35208	0.445382	0.316539
PLA2R1	0.559909	0.419931	0.316539
RUFY1	0.559909	0.419931	0.316539
SP140L	0.559909	0.419931	0.316539
SPAM1	0.559909	0.419931	0.316539
TG	1.35208	0.445382	0.316539
TMEM232	0.559909	0.419931	0.316539
ALG8	0.305405	0.458107	0.321235
CARD14	0.905093	0.432657	0.321235
CEP128	0.905093	0.432657	0.321235
EFCAB7	0.905093	0.432657	0.321235
EP300	1.11982	0.458107	0.321235
MISP	0.905093	0.432657	0.321235
NPC1L1	0.905093	0.432657	0.321235
OR2M4	0.905093	0.432657	0.321235
PADI3	0.905093	0.432657	0.321235
PCDHB6	1.11982	0.458107	0.321235
PRKDC	1.11982	0.458107	0.321235
RAG1	0.905093	0.432657	0.321235
RGS7	0.905093	0.432657	0.321235
SIGLEC6	0.905093	0.432657	0.321235
SLIT3	1.11982	0.458107	0.321235
TBX3	0.905093	0.432657	0.321235
TM7SF3	0.905093	0.432657	0.321235
TRPC6	1.11982	0.458107	0.321235
UBR5	0.905093	0.432657	0.321235
CACNA1G	1.03234	0.432657	0.32823
CR2	1.03234	0.432657	0.32823
ADORA3	0.738061	0.432657	0.33486
CSPP1	0.814412	0.458107	0.338198
KIF27	1.19617	0.445382	0.339038
TPO	0.712611	0.445382	0.339038
CPAMD8	1.35208	0.445382	0.350662
DNAH10	1.35208	0.445382	0.350662
MYO5C	1.35208	0.445382	0.350662
OTOF	1.35208	0.445382	0.350662
PARP4	1.35208	0.445382	0.350662
SCN10A	0.738061	0.445382	0.350662
SDK1	1.35208	0.445382	0.350662
SOS1	0.738061	0.445382	0.350662
WDR81	1.35208	0.445382	0.350662
C7	0.801687	0.432657	0.358709
ADAM2	0.34033	0.458107	0.363211
ADAMTS3	1.10709	0.458107	0.363211
AGBL1	1.10709	0.458107	0.363211
ANK3	1.10709	0.458107	0.363211
CDH17	0.892368	0.458107	0.363211
CEACAM19	0.892368	0.458107	0.363211
CHST12	1.10709	0.458107	0.363211
CRNN	1.10709	0.458107	0.363211
FAAH	1.10709	0.458107	0.363211
FAM46D	0.31813	0.458107	0.363211
KEL	1.10709	0.458107	0.363211
RFT1	1.10709	0.458107	0.363211
SAP130	1.10709	0.458107	0.363211
SKOR2	0.330855	0.458107	0.363211
SPHKAP	1.10709	0.458107	0.363211
TMPRSS6	1.10709	0.458107	0.363211
UTP20	1.10709	0.458107	0.363211
ZCCHC11	0.892368	0.458107	0.363211
ARFGEF1	0.917818	0.432657	0.369252
CNTNAP2	0.814412	0.458107	0.369252
DSCAML1	0.917818	0.432657	0.369252
DYNC1H1	0.854192	0.458107	0.369252
LILRB3	0.814412	0.458107	0.369252
CHD6	0.559909	0.445382	0.37466
PDE12	1.19617	0.445382	0.37466
TRPM2	0.814412	0.445382	0.37466
EYS	1.35208	0.445382	0.387031
FAT3	1.35208	0.445382	0.387031
NOTCH3	1.35208	0.445382	0.387031
ADAMTS4	0.879643	0.458107	0.393018
ALG14	0.814412	0.458107	0.393018
ERN1	0.879643	0.458107	0.393018
FASN	0.879643	0.458107	0.393018
FOXS1	0.879643	0.458107	0.393018
INHBE	0.879643	0.458107	0.393018
ITGAD	0.879643	0.458107	0.393018
LILRA3	0.879643	0.458107	0.393018
MFI2	0.879643	0.458107	0.393018
PDLIM5	0.879643	0.458107	0.393018
RBM14	0.879643	0.458107	0.393018
REM1	0.814412	0.458107	0.393018
RFX6	1.45067	0.458107	0.393018
SLC26A9	0.814412	0.458107	0.393018
TBX2	0.879643	0.458107	0.393018
TLL1	0.814412	0.458107	0.393018
TRMT1	0.814412	0.458107	0.393018
AVPR1A	0.483557	0.445382	0.399648
LRP2	0.501333	0.445382	0.399648
MYO1B	1.01802	0.458107	0.408462
TBC1D8B	0.330855	0.458107	0.408462
NUP155	0.839863	0.445382	0.412508
DNAH9	0.74603	0.445382	0.416184
C7orf33	0.356305	0.458107	0.424262
FGFR1	0.356305	0.458107	0.424262
GPR68	0.356305	0.458107	0.424262
PCDH11X	0.356305	0.458107	0.424262
PDZRN4	0.356305	0.458107	0.424262
RBM46	0.356305	0.458107	0.424262
TSHZ2	0.356305	0.458107	0.424262
NLRP8	0.614794	0.432657	0.424806
PCDH7	0.712611	0.445382	0.425611
TENC1	0.483557	0.445382	0.437204
ANO10	1.09437	0.458107	0.440413
ARHGEF18	0.866917	0.458107	0.440413
ATOH1	0.866917	0.458107	0.440413
BTBD3	1.09437	0.458107	0.440413
CCL22	1.09437	0.458107	0.440413
COX5B	1.09437	0.458107	0.440413
CXorf30	1.09437	0.458107	0.440413
EFNB3	0.866917	0.458107	0.440413
FBXL13	0.866917	0.458107	0.440413
GHSR	0.866917	0.458107	0.440413
GUCY2D	0.866917	0.458107	0.440413
IGSF9	0.866917	0.458107	0.440413
ILDR2	1.09437	0.458107	0.440413
MDFIC	0.866917	0.458107	0.440413
OCSTAMP	1.09437	0.458107	0.440413
PARVG	0.866917	0.458107	0.440413
PLCH1	0.866917	0.458107	0.440413
PSG4	0.866917	0.458107	0.440413
RASSF9	1.09437	0.458107	0.440413
SLC7A6OS	0.866917	0.458107	0.440413
STAG3	0.866917	0.458107	0.440413
VWDE	0.866917	0.458107	0.440413
XDH	1.09437	0.458107	0.440413
ZNF644	0.866917	0.458107	0.440413
ABCA6	0.839863	0.445382	0.452534
ABCG2	0.839863	0.445382	0.466348
CCDC168	0.483557	0.445382	0.466348
DST	1.35208	0.445382	0.466348
NPHP4	1.35208	0.445382	0.466348
COL4A5	0.614794	0.432657	0.473751
CDC27	0.203603	0.458107	0.480394
MYT1L	0.559909	0.419931	0.480394
SNED1	0.738061	0.445382	0.480394
OR4N4	0.369031	0.458107	0.490927
SCN5A	0.356305	0.458107	0.493433
ASAP2	0.890764	0.445382	0.494666
CTNND2	1.08332	0.458107	0.508431
IFI44L	1.08332	0.458107	0.508431
STK11IP	1.08332	0.458107	0.508431
FZR1	0.273454	0.458107	0.509162
KIAA0195	0.839863	0.445382	0.509162
RYR2	0.547183	0.458107	0.523065
SSFA2	0.74603	0.445382	0.523878
ABCC11	0.854192	0.458107	0.526258
APOBEC1	0.854192	0.458107	0.526258
ARHGAP17	0.854192	0.458107	0.526258
ARHGAP6	0.854192	0.458107	0.526258
ATXN2L	0.854192	0.458107	0.526258
CLCA1	0.854192	0.458107	0.526258
GABRB2	0.602069	0.432657	0.526258
KIAA0232	0.854192	0.458107	0.526258
MKL2	0.854192	0.458107	0.526258
MUM1L1	0.602069	0.432657	0.526258
NLRP2	0.854192	0.458107	0.526258
NLRP4	0.854192	0.458107	0.526258
ONECUT2	0.854192	0.458107	0.526258
OR56A4	0.854192	0.458107	0.526258
OR8D2	0.387393	0.458107	0.526258
PCDH15	0.854192	0.458107	0.526258
PHLDA1	0.387393	0.458107	0.526258
PLVAP	0.854192	0.458107	0.526258
RP1	0.854192	0.458107	0.526258
RRAGB	0.854192	0.458107	0.526258
RYR1	0.854192	0.458107	0.526258
SLC24A3	0.854192	0.458107	0.526258
SLC7A3	0.854192	0.458107	0.526258
SNAP91	0.854192	0.458107	0.526258
TMEM38B	0.854192	0.458107	0.526258
TTC14	0.854192	0.458107	0.526258
WNT3A	0.854192	0.458107	0.526258
ZNF479	0.854192	0.458107	0.526258
ZNF730	0.854192	0.458107	0.526258
EGFR	0.602069	0.432657	0.536547
KIAA1217	0.483557	0.445382	0.538809
LOXHD1	0.501333	0.445382	0.538809
SLCO6A1	0.381756	0.470832	0.538809
SETD2	0.432657	0.458107	0.539009
RAB11FIP1	0.381756	0.458107	0.544398
TARM1	0.419931	0.458107	0.544398
KRT40	0.74603	0.445382	0.55395
VWF	0.854192	0.458107	0.562839
C2CD3	1.08164	0.458107	0.562844
CCR4	1.08164	0.458107	0.562844
CD163	1.08164	0.458107	0.562844
ESPNL	1.08164	0.458107	0.562844
EXOC1	1.08164	0.458107	0.562844
GLYAT	1.08164	0.458107	0.562844
HOXA4	1.08164	0.458107	0.562844
MRGPRD	1.08164	0.458107	0.562844
PDE6A	1.08164	0.458107	0.562844
PROB1	1.08164	0.458107	0.562844
SULT1B1	1.08164	0.458107	0.562844
TMEM67	1.08164	0.458107	0.562844
DMXL2	0.279954	0.458107	0.569296
MTUS2	0.381756	0.470832	0.569296
SORCS3	0.610809	0.445382	0.584843
TRIP12	0.610809	0.445382	0.587791
FAM230A	0.483557	0.445382	0.600584
GRM8	0.279954	0.458107	0.600584
ALOX15	0.84315	0.458107	0.600616
ARHGAP39	0.84315	0.458107	0.600616
CLEC2A	0.84315	0.458107	0.600616
NLRP5	0.84315	0.458107	0.600616
PDILT	0.84315	0.458107	0.600616
ABCB1	0.501333	0.445382	0.616513
ADAMTS20	0.610809	0.445382	0.616513
CYP2F1	1.06892	0.458107	0.619921
FGGY	1.06892	0.458107	0.619921
HMHA1	1.06892	0.458107	0.619921
LRRCC1	0.442132	0.458107	0.619921
SPAG17	0.576618	0.458107	0.619921
DEPDC5	0.381756	0.458107	0.632626
PTPN11	0.432657	0.458107	0.632626
EXOC4	0.598084	0.432657	0.639493
SP8	0.305405	0.458107	0.648914
AGO4	1.06813	0.458107	0.659318
AKAP9	0.841467	0.458107	0.659318
ANKLE2	0.841467	0.458107	0.659318
ARID1A	0.841467	0.458107	0.659318
BFSP1	0.841467	0.458107	0.659318
CCDC166	0.841467	0.458107	0.659318
CLEC17A	0.841467	0.458107	0.659318
CNTN6	0.841467	0.458107	0.659318
COL18A1	0.841467	0.458107	0.659318
CYP7B1	0.841467	0.458107	0.659318
DCHS2	1.06813	0.458107	0.659318
DOPEY1	0.841467	0.458107	0.659318
ECSIT	0.841467	0.458107	0.659318
ELF4	0.841467	0.458107	0.659318
F13A1	0.841467	0.458107	0.659318
FAM98B	0.841467	0.458107	0.659318
GFRA2	0.841467	0.458107	0.659318
HMGCS2	0.841467	0.458107	0.659318
ILDR1	0.841467	0.458107	0.659318
KALRN	0.841467	0.458107	0.659318
MASP2	0.841467	0.458107	0.659318
MB21D1	0.841467	0.458107	0.659318
PCDHB7	0.841467	0.458107	0.659318
PCMTD1	1.06813	0.458107	0.659318
PIGO	0.841467	0.458107	0.659318
PIK3C2A	0.841467	0.458107	0.659318
PYGM	1.06813	0.458107	0.659318
SLC12A5	0.841467	0.458107	0.659318
SRFBP1	0.841467	0.458107	0.659318
SSTR5	0.841467	0.458107	0.659318
SULF2	0.841467	0.458107	0.659318
TUBA3C	0.841467	0.458107	0.659318
UGT2B17	0.841467	0.458107	0.659318
WNK2	0.841467	0.458107	0.659318
ZNF264	1.06813	0.458107	0.659318
ANO9	0.407206	0.458107	0.665373
CYP11B2	0.712611	0.445382	0.665373
IL1RAPL2	0.563893	0.458107	0.679386
KIAA0319	0.563893	0.458107	0.679386
KIAA0825	0.445382	0.458107	0.679386
OR5A1	0.563893	0.458107	0.679386
ZNF33B	0.493033	0.458107	0.679386
PCDHA6	0.839863	0.445382	0.681994
ZSCAN1	0.839863	0.445382	0.681994
CD36	0.432657	0.458107	0.689852
ADAMTS19	0.712611	0.445382	0.698771
FAT2	0.279954	0.458107	0.698771
ANKRD30A	0.407206	0.458107	0.699683
BRWD3	1.05294	0.458107	0.704612
LRP1	0.816017	0.458107	0.704612
CLTCL1	0.828742	0.458107	0.720198
CRX	1.05619	0.458107	0.720198
EVPL	0.828742	0.458107	0.720198
FAM117A	0.828742	0.458107	0.720198
IFNL3	0.828742	0.458107	0.720198
KCND3	0.585359	0.458107	0.720198
MYO1C	0.828742	0.458107	0.720198
NCOA4	1.05619	0.458107	0.720198
RNF26	1.05619	0.458107	0.720198
SHROOM3	1.05619	0.458107	0.720198
SLC6A12	0.828742	0.458107	0.720198
SMARCA2	0.828742	0.458107	0.720198
SNX9	1.05619	0.458107	0.720198
TECPR1	0.828742	0.458107	0.720198
TMPRSS3	1.05619	0.458107	0.720198
TNFAIP8L3	1.05619	0.458107	0.720198
WDFY4	0.828742	0.458107	0.720198
ZEB2	0.828742	0.458107	0.720198
OTOA	0.483557	0.445382	0.732763
TRIQK	0.496283	0.458107	0.740915
BCORL1	0.563893	0.458107	0.749541
FAM47A	0.34358	0.458107	0.749541
PLXNB3	0.334222	0.458107	0.749962
RAB40AL	0.458107	0.445382	0.749962
TBXAS1	0.407206	0.458107	0.749962
BRD4	0.827959	0.458107	0.761823
COL4A4	0.827959	0.458107	0.761823
DNAH2	0.827959	0.458107	0.761823
FAM171B	0.827959	0.458107	0.761823
GIGYF2	0.827959	0.458107	0.761823
MROH2A	0.827959	0.458107	0.761823
NFIA	0.827959	0.458107	0.761823
SVOPL	0.462091	0.458107	0.761823
XAB2	0.827959	0.458107	0.761823
XRN1	0.827959	0.458107	0.761823
SHROOM2	0.534458	0.458107	0.764718
MACF1	0.827959	0.458107	0.779985
BMP7	0.551168	0.458107	0.782906
FOXD1	0.394481	0.458107	0.782906
KCNK3	1.05294	0.458107	0.782906
PHF8	0.551168	0.458107	0.782906
TENM2	0.551168	0.458107	0.782906
MUC12	0.330855	0.458107	0.784728
PGR	0.330855	0.458107	0.784728
EPPK1	0.501333	0.445382	0.800305
DNAH3	0.501333	0.445382	0.802279
PIK3CG	0.356305	0.458107	0.802279
CTNNA2	0.492445	0.432657	0.804149
TKTL2	0.417777	0.458107	0.804149
KSR2	0.305405	0.458107	0.81993
PLXDC1	0.610809	0.445382	0.81993
AASS	0.816017	0.458107	0.825538
ARHGAP4	0.509008	0.432657	0.825538
ARX	0.509008	0.432657	0.825538
ATL2	0.509008	0.432657	0.825538
C4orf50	0.509008	0.432657	0.825538
CABLES1	0.816017	0.458107	0.825538
CAPZA3	0.816017	0.458107	0.825538
CD47	0.816017	0.458107	0.825538
CHST6	0.816017	0.458107	0.825538
CLC	0.509008	0.432657	0.825538
COL6A6	0.816017	0.458107	0.825538
DDX19B	0.509008	0.432657	0.825538
DLG1	0.816017	0.458107	0.825538
DOCK2	0.816017	0.458107	0.825538
DPP10	0.509008	0.432657	0.825538
DSG4	1.01802	0.458107	0.825538
DZIP3	0.816017	0.458107	0.825538
EDA2R	0.509008	0.432657	0.825538
EIF2AK4	0.816017	0.458107	0.825538
ELF5	0.509008	0.432657	0.825538
FBXO24	0.509008	0.432657	0.825538
FILIP1	0.816017	0.458107	0.825538
FLNB	0.816017	0.458107	0.825538
FOXP4	0.816017	0.458107	0.825538
GAP43	0.816017	0.458107	0.825538
GOLGA6L4	0.509008	0.432657	0.825538
GRB7	0.816017	0.458107	0.825538
H1FNT	0.816017	0.458107	0.825538
HEATR6	0.816017	0.458107	0.825538
HK1	0.509008	0.432657	0.825538
KCNQ5	0.816017	0.458107	0.825538
KIAA1211L	0.509008	0.432657	0.825538
KRT12	0.509008	0.432657	0.825538
LRRN2	0.816017	0.458107	0.825538
MAGEB10	0.509008	0.432657	0.825538
MAGEB6	0.509008	0.432657	0.825538
MARCH1	0.509008	0.432657	0.825538
MARCH10	0.816017	0.458107	0.825538
MEOX2	0.509008	0.432657	0.825538
NARS2	1.01802	0.458107	0.825538
NDUFA4	0.816017	0.458107	0.825538
OR14C36	0.509008	0.432657	0.825538
OR52B6	0.509008	0.432657	0.825538
PDE4D	0.816017	0.458107	0.825538
PERP	0.816017	0.458107	0.825538
PLCG2	0.816017	0.458107	0.825538
PLEKHH1	0.816017	0.458107	0.825538
PPEF2	0.509008	0.432657	0.825538
RFX8	0.509008	0.432657	0.825538
SLC25A52	0.509008	0.432657	0.825538
SLC33A1	0.509008	0.432657	0.825538
SLC39A12	0.816017	0.458107	0.825538
SPACA7	0.509008	0.432657	0.825538
TAC4	0.509008	0.432657	0.825538
TAF7L	0.816017	0.458107	0.825538
TMEM14B	0.509008	0.458107	0.825538
TNFRSF6B	0.816017	0.458107	0.825538
TSC22D1	0.816017	0.458107	0.825538
TTC9B	0.509008	0.432657	0.825538
VGLL1	0.816017	0.458107	0.825538
VPS35	0.816017	0.458107	0.825538
WDR44	0.816017	0.458107	0.825538
WWC2	0.816017	0.458107	0.825538
ZFAT	0.816017	0.458107	0.825538
ZNF189	0.816017	0.458107	0.825538
ZNF667	0.816017	0.458107	0.825538
NRK	0.816017	0.458107	0.826276
UNC13A	0.419931	0.458107	0.84185
CDH15	0.721615	0.458107	0.847058
CLASP1	0.721615	0.458107	0.847058
CPEB4	0.721615	0.458107	0.847058
FAM105A	0.419931	0.458107	0.847058
GPD2	0.721615	0.458107	0.847058
IMPG2	0.721615	0.458107	0.847058
NID2	0.419931	0.458107	0.847058
NOV	0.721615	0.458107	0.847058
OR4S2	0.963865	0.458107	0.847058
PCDHA1	0.721615	0.458107	0.847058
PRG2	0.721615	0.458107	0.847058
RNF17	0.721615	0.458107	0.847058
VIT	0.419931	0.458107	0.847058
XG	0.721615	0.458107	0.847058
SLFN12L	0.432657	0.458107	0.873397
AADACL2	0.812767	0.458107	0.890424
ALPK3	0.812767	0.458107	0.890424
COL1A1	0.812767	0.458107	0.890424
EGF	0.428819	0.458107	0.890424
FCN1	0.812767	0.458107	0.890424
FOXN1	0.812767	0.458107	0.890424
JAKMIP3	0.547183	0.458107	0.890424
KRT3	1.00529	0.458107	0.890424
LLGL2	1.00529	0.458107	0.890424
LRFN2	0.812767	0.458107	0.890424
LRRC8E	0.428819	0.458107	0.890424
NETO1	0.812767	0.458107	0.890424
NLGN2	1.00529	0.458107	0.890424
OR4D11	0.812767	0.458107	0.890424
PRDM6	0.812767	0.458107	0.890424
PYHIN1	0.428819	0.458107	0.890424
RBBP7	1.00529	0.458107	0.890424
RTN4RL1	0.812767	0.458107	0.890424
SLC12A8	0.812767	0.458107	0.890424
TIE1	1.00529	0.458107	0.890424
TMCC2	0.812767	0.458107	0.890424
TMEM200A	1.00529	0.458107	0.890424
TRPV4	1.00529	0.458107	0.890424
VPRBP	0.812767	0.458107	0.890424
ZMYND12	0.419931	0.458107	0.890424
ANKRD62	0.610809	0.445382	0.909382
AREL1	0.610809	0.445382	0.909382
COL12A1	0.334222	0.458107	0.909382
HECTD1	0.610809	0.445382	0.909382
SLC25A13	0.356305	0.458107	0.909382
BCHE	0.72694	0.458107	0.91224
ITGAL	0.470832	0.432657	0.91224
MYBPC1	0.72694	0.458107	0.91224
SLC28A3	0.72694	0.458107	0.91224
SPHK1	0.72694	0.458107	0.91224
UMODL1	0.72694	0.458107	0.91224
BCL11B	0.585359	0.458107	0.920167
OR5R1	0.381756	0.458107	0.92745
UBQLN3	0.458107	0.445382	0.92745
AIFM3	0.777841	0.458107	0.934122
KDM3B	0.777841	0.458107	0.934122
MET	0.777841	0.458107	0.934122
OR13C8	0.512992	0.458107	0.934122
OR52W1	0.512992	0.458107	0.934122
PHOX2B	0.777841	0.458107	0.934122
PLXNB1	0.777841	0.458107	0.934122
SLC9A2	0.777841	0.458107	0.934122
YOD1	0.777841	0.458107	0.934122
CEP170B	0.992565	0.458107	0.956053
HFE	0.992565	0.458107	0.956053
PSG11	0.432657	0.458107	0.956053
SYP	0.992565	0.458107	0.956053
UBASH3A	0.992565	0.458107	0.956053
POPDC3	0.458107	0.445382	0.963687
TRIML1	0.381756	0.458107	0.963687
CDC45	0.752391	0.458107	0.978018
IRAK3	0.752391	0.458107	0.978018
PTK2	0.752391	0.458107	0.978018
RC3H1	0.752391	0.458107	0.978018
FLT1	0.501333	0.445382	0.981839
KIF2B	0.407206	0.458107	0.981839
PIK3CA	0.458107	0.445382	0.981839
AK7	0.967115	0.458107	1
CAMSAP3	0.765116	0.458107	1
CCSER1	0.765116	0.458107	1
CEP44	0.765116	0.458107	1
CHID1	0.765116	0.458107	1
COL19A1	0.765116	0.458107	1
CSMD1	0.765116	0.458107	1
DCAF8L1	0.765116	0.458107	1
DLGAP4	0.967115	0.458107	1
DTD2	0.687161	0.458107	1
IQSEC2	0.765116	0.458107	1
IQUB	0.765116	0.458107	1
MRPL38	0.765116	0.458107	1
MSR1	0.547183	0.458107	1
MYO16	0.967115	0.458107	1
PCSK4	0.765116	0.458107	1
PRODH2	0.483557	0.458107	1
RIMBP2	0.483557	0.458107	1
SETD5	0.765116	0.458107	1
SV2C	0.765116	0.458107	1
TPTE2	0.524934	0.458107	1
UGT2B7	0.441544	0.458107	1
USP35	0.765116	0.458107	1
UTP14A	0.765116	0.458107	1
CNTNAP5	0.330855	0.458107	1

## Sheet: wGII
Gene	median_mut	median_WT	p-value
KMT2C	0.600391	0.264996	0.0126776
FLG	0.4851	0.264996	0.0168575
ASCC3	0.655531	0.270751	0.0191124
NOTCH1	0.722792	0.270751	0.0215715
SETD2	0.0736571	0.304833	0.0218278
PRKDC	0.80124	0.276507	0.0222745
TRPC6	0.80124	0.276507	0.0222745
SYNE2	0.533561	0.264996	0.0242113
FSIP2	0.722792	0.270751	0.0243016
DSG4	0.723947	0.276507	0.0257091
NARS2	0.723947	0.276507	0.0257091
GOLGB1	0.528535	0.270751	0.0263429
COL22A1	0.655531	0.270751	0.0273262
TBXAS1	0.722792	0.270751	0.0273262
SBNO2	0.4851	0.264996	0.0297327
ACACA	0.693051	0.270751	0.0306703
APOA5	0.693051	0.270751	0.0306703
C12orf55	0.693051	0.270751	0.0306703
CCDC148	0.693051	0.270751	0.0306703
DENND4A	0.693051	0.270751	0.0306703
NPHP3	0.693051	0.270751	0.0306703
RPH3A	0.693051	0.270751	0.0306703
TMEM132C	0.693051	0.270751	0.0306703
TNFSF12	0.693051	0.270751	0.0306703
UBQLN3	0.528535	0.270751	0.0306703
WIZ	0.693051	0.270751	0.0306703
ARHGAP25	0.707922	0.276507	0.0339701
ASH2L	0.707922	0.276507	0.0339701
C1orf173	0.707922	0.276507	0.0339701
CACNB1	0.707922	0.276507	0.0339701
CCDC88B	0.707922	0.276507	0.0339701
CLEC4F	0.707922	0.276507	0.0339701
CTDSP1	0.707922	0.276507	0.0339701
DENND6B	0.707922	0.276507	0.0339701
EFCAB4B	0.707922	0.276507	0.0339701
FAM107B	0.707922	0.276507	0.0339701
FLT3	0.707922	0.276507	0.0339701
IL12RB2	0.707922	0.276507	0.0339701
NXF3	0.707922	0.276507	0.0339701
OR4D5	0.707922	0.276507	0.0339701
OR52J3	0.707922	0.276507	0.0339701
PPP1R26	0.707922	0.276507	0.0339701
RASGRF2	0.707922	0.276507	0.0339701
RNF186	0.707922	0.276507	0.0339701
SGK1	0.707922	0.276507	0.0339701
SH3BP2	0.707922	0.276507	0.0339701
SLC25A24	0.707922	0.276507	0.0339701
SMIM17	0.707922	0.276507	0.0339701
SUV39H1	0.707922	0.276507	0.0339701
UGT1A6	0.707922	0.276507	0.0339701
WNK3	0.707922	0.276507	0.0339701
AHNAK	0.655531	0.270751	0.0343598
ANO9	0.545251	0.270751	0.0343598
CNTNAP1	0.655531	0.270751	0.0343598
ENPEP	0.655531	0.270751	0.0343598
EPHA7	0.655531	0.270751	0.0343598
GCN1L1	0.655531	0.270751	0.0343598
GHR	0.655531	0.270751	0.0343598
MYCBP2	0.655531	0.270751	0.0343598
NBEAL2	0.655531	0.270751	0.0343598
DNAH11	0.441664	0.255213	0.0345279
CADPS	0.552321	0.264996	0.0362718
ASH1L	0.643392	0.270751	0.0384222
ATP7A	0.643392	0.270751	0.0384222
COL24A1	0.528535	0.270751	0.0384222
LMAN1L	0.528535	0.270751	0.0384222
NCKAP5	0.528535	0.270751	0.0384222
SPG11	0.528535	0.270751	0.0384222
TEX13B	0.643392	0.270751	0.0384222
ABCA12	0.689162	0.276507	0.0388899
ATRNL1	0.689162	0.276507	0.0388899
DNAH7	0.689162	0.276507	0.0388899
KRT39	0.689162	0.276507	0.0388899
MAP10	0.689162	0.276507	0.0388899
MFN1	0.689162	0.276507	0.0388899
NINL	0.689162	0.276507	0.0388899
RNF19A	0.689162	0.276507	0.0388899
SNX27	0.689162	0.276507	0.0388899
STOX1	0.689162	0.276507	0.0388899
TAS1R1	0.689162	0.276507	0.0388899
TRIM48	0.689162	0.276507	0.0388899
UQCC1	0.689162	0.276507	0.0388899
USP32	0.689162	0.276507	0.0388899
ANGEL2	0.545251	0.270751	0.0428858
INTS1	0.545251	0.270751	0.0428858
ESPNL	0.683092	0.276507	0.0444022
EXOC1	0.683092	0.276507	0.0444022
GLYAT	0.683092	0.276507	0.0444022
PROB1	0.683092	0.276507	0.0444022
A2M	0.693051	0.270751	0.0477802
CNTNAP5	0.643392	0.270751	0.0477802
POGZ	0.528535	0.270751	0.0477802
BTBD3	0.634021	0.276507	0.0505597
COX5B	0.634021	0.276507	0.0505597
UGT2B4	0.0958224	0.288163	0.0505597
TTN	0.441664	0.270751	0.0522378
FAM47A	0.594322	0.276507	0.053072
MXRA5	0.453117	0.270751	0.0531356
SLC9C2	0.524526	0.270751	0.0531356
ZNF521	0.524526	0.270751	0.0531356
ANKRD30A	0.649462	0.276507	0.0574171
TARM1	0.117381	0.288163	0.0574171
ADAMTS2	0.693051	0.270751	0.0589836
CHD6	0.441664	0.270751	0.0589836
DST	0.4587	0.270751	0.0589836
KIF2B	0.722792	0.270751	0.0589836
NPHP4	0.4587	0.270751	0.0589836
ARFGEF1	0.533561	0.264996	0.063658
DSCAML1	0.533561	0.264996	0.063658
CXCL12	0.623659	0.276507	0.0650308
NID2	0.600391	0.276507	0.0650308
POU3F3	0.623659	0.276507	0.0650308
AMBRA1	0.453117	0.270751	0.0653562
CEP350	0.453117	0.270751	0.0653562
MAP1B	0.453117	0.270751	0.0653562
NAV2	0.453117	0.270751	0.0653562
RBBP6	0.453117	0.270751	0.0653562
TNRC18	0.567192	0.276507	0.0695724
CDC27	0.722792	0.273665	0.0722861
FLT4	0.441664	0.270751	0.0722861
SHANK3	0.441664	0.270751	0.0722861
C20orf26	0.441664	0.270751	0.0738196
ITPR1	0.441664	0.270751	0.0738196
HECW1	0.435439	0.270751	0.0798064
SLC9C1	0.435439	0.270751	0.0798064
ADORA3	0.140467	0.288163	0.0827595
DNAJB6	0.587955	0.276507	0.0827595
FOXRED1	0.587955	0.276507	0.0827595
LRRIQ1	0.587955	0.276507	0.0827595
NPAT	0.587955	0.276507	0.0827595
NTF3	0.118429	0.288163	0.0827595
PCF11	0.587955	0.276507	0.0827595
SLC2A12	0.587955	0.276507	0.0827595
TM4SF19	0.587955	0.276507	0.0827595
ABCC12	0.552321	0.276507	0.0900687
CIITA	0.552321	0.276507	0.0900687
KMT2E	0.542528	0.276507	0.0900687
UNC13A	0.163011	0.288163	0.0900687
ADAMTS4	0.645639	0.276507	0.0929927
BFSP2	0.582228	0.276507	0.0929927
EGF	0.144527	0.288163	0.0929927
ERN1	0.645639	0.276507	0.0929927
FASN	0.645639	0.276507	0.0929927
FOXS1	0.645639	0.276507	0.0929927
IL1RAPL2	0.113617	0.288163	0.0929927
INHBE	0.645639	0.276507	0.0929927
ITGAD	0.645639	0.276507	0.0929927
LILRA3	0.645639	0.276507	0.0929927
MFI2	0.645639	0.276507	0.0929927
PDLIM5	0.645639	0.276507	0.0929927
RBM14	0.645639	0.276507	0.0929927
TBX2	0.645639	0.276507	0.0929927
FRY	0.411591	0.270751	0.0967521
OTOA	0.435439	0.270751	0.0967521
RECK	0.411591	0.270751	0.0967521
MUC5B	0.533561	0.276507	0.0978937
TSC2	0.567192	0.276507	0.0978937
AIFM3	0.568347	0.276507	0.104217
DCHS2	0.579115	0.276507	0.104217
KDM3B	0.568347	0.276507	0.104217
MET	0.568347	0.276507	0.104217
PCMTD1	0.579115	0.276507	0.104217
PHOX2B	0.568347	0.276507	0.104217
PLXNB1	0.568347	0.276507	0.104217
SLC9A2	0.568347	0.276507	0.104217
YOD1	0.568347	0.276507	0.104217
ZNF264	0.579115	0.276507	0.104217
CHGB	0.192493	0.304833	0.106244
SETD1A	0.722792	0.279421	0.106244
TTC28	0.411591	0.270751	0.106244
CACNA1E	0.567192	0.276507	0.106252
UBA1	0.4851	0.276507	0.106252
MACF1	0.423515	0.264996	0.115167
ABCG2	0.192493	0.304833	0.116461
DOCK4	0.441664	0.270751	0.116461
FMO1	0.441664	0.270751	0.116461
PARP4	0.411591	0.270751	0.116461
PLA2R1	0.441664	0.270751	0.116461
PSD3	0.453117	0.270751	0.116461
RUFY1	0.441664	0.270751	0.116461
SON	0.411591	0.270751	0.116461
SORCS3	0.693051	0.279421	0.116461
SP140L	0.441664	0.270751	0.116461
SPAM1	0.441664	0.270751	0.116461
TMEM232	0.441664	0.270751	0.116461
A2ML1	0.567192	0.276507	0.116493
AAK1	0.567192	0.276507	0.116493
ABCA13	0.567192	0.276507	0.116493
ABCA2	0.567192	0.276507	0.116493
ABCA4	0.567192	0.276507	0.116493
ABCA5	0.567192	0.276507	0.116493
ABCC8	0.567192	0.276507	0.116493
ABHD10	0.567192	0.276507	0.116493
ABI3BP	0.567192	0.276507	0.116493
AC004381.6	0.567192	0.276507	0.116493
ACOT4	0.567192	0.276507	0.116493
ADAMTS9	0.567192	0.276507	0.116493
ADAMTSL1	0.567192	0.276507	0.116493
ADCK2	0.567192	0.276507	0.116493
ADCY8	0.567192	0.276507	0.116493
ADRA1B	0.567192	0.276507	0.116493
AGRN	0.567192	0.276507	0.116493
AHCTF1	0.567192	0.276507	0.116493
ALMS1	0.567192	0.276507	0.116493
ALS2CR11	0.567192	0.276507	0.116493
ANKRD17	0.567192	0.276507	0.116493
ANKRD28	0.567192	0.276507	0.116493
ANKRD34C	0.567192	0.276507	0.116493
ANO6	0.567192	0.276507	0.116493
ANO7	0.567192	0.276507	0.116493
AP2A1	0.567192	0.276507	0.116493
APC	0.567192	0.276507	0.116493
APLP1	0.567192	0.276507	0.116493
ARHGAP19	0.567192	0.276507	0.116493
ARHGAP31	0.567192	0.276507	0.116493
ARHGAP32	0.567192	0.276507	0.116493
ARHGEF39	0.567192	0.276507	0.116493
ARID2	0.567192	0.276507	0.116493
ARSB	0.567192	0.276507	0.116493
ASNS	0.567192	0.276507	0.116493
ATAD5	0.567192	0.276507	0.116493
ATF2	0.567192	0.276507	0.116493
ATF6	0.567192	0.276507	0.116493
ATG4D	0.567192	0.276507	0.116493
ATP11A	0.567192	0.276507	0.116493
ATP11C	0.567192	0.276507	0.116493
ATP13A4	0.567192	0.276507	0.116493
ATP1B4	0.567192	0.276507	0.116493
ATP2B4	0.567192	0.276507	0.116493
ATRIP	0.567192	0.276507	0.116493
ATXN7	0.567192	0.276507	0.116493
AXIN1	0.567192	0.276507	0.116493
BAZ2B	0.567192	0.276507	0.116493
BBS9	0.567192	0.276507	0.116493
BCAR1	0.567192	0.276507	0.116493
BCLAF1	0.567192	0.276507	0.116493
BMP10	0.567192	0.276507	0.116493
BMPR2	0.567192	0.276507	0.116493
BPTF	0.567192	0.276507	0.116493
BRAF	0.567192	0.276507	0.116493
BZRAP1	0.567192	0.276507	0.116493
C10orf71	0.567192	0.276507	0.116493
C17orf80	0.567192	0.276507	0.116493
C3orf35	0.567192	0.276507	0.116493
CA2	0.567192	0.276507	0.116493
CAND2	0.567192	0.276507	0.116493
CAPN15	0.567192	0.276507	0.116493
CASC5	0.567192	0.276507	0.116493
CCDC135	0.567192	0.276507	0.116493
CCDC66	0.567192	0.276507	0.116493
CCDC88C	0.567192	0.276507	0.116493
CCT7	0.567192	0.276507	0.116493
CD44	0.567192	0.276507	0.116493
CDHR1	0.567192	0.276507	0.116493
CDK16	0.567192	0.276507	0.116493
CELSR1	0.567192	0.276507	0.116493
CELSR3	0.567192	0.276507	0.116493
CEP164	0.567192	0.276507	0.116493
CEP192	0.567192	0.276507	0.116493
CEP76	0.567192	0.276507	0.116493
CES1	0.567192	0.276507	0.116493
CHD2	0.567192	0.276507	0.116493
CHD3	0.567192	0.276507	0.116493
CHL1	0.567192	0.276507	0.116493
CHM	0.567192	0.276507	0.116493
CHPF	0.567192	0.276507	0.116493
CHRNA4	0.567192	0.276507	0.116493
CHST10	0.567192	0.276507	0.116493
CHSY1	0.567192	0.276507	0.116493
CILP2	0.567192	0.276507	0.116493
CKAP2L	0.567192	0.276507	0.116493
CLCN1	0.567192	0.276507	0.116493
CNKSR3	0.567192	0.276507	0.116493
CNOT1	0.567192	0.276507	0.116493
CNOT6	0.567192	0.276507	0.116493
CNTRL	0.567192	0.276507	0.116493
COL15A1	0.567192	0.276507	0.116493
COL4A2	0.567192	0.276507	0.116493
COL6A5	0.567192	0.276507	0.116493
COL7A1	0.567192	0.276507	0.116493
COL9A3	0.567192	0.276507	0.116493
COPB2	0.567192	0.276507	0.116493
CORO2B	0.567192	0.276507	0.116493
CPPED1	0.567192	0.276507	0.116493
CPZ	0.567192	0.276507	0.116493
CREBRF	0.567192	0.276507	0.116493
CRYBG3	0.567192	0.276507	0.116493
CSTF2	0.567192	0.276507	0.116493
CTBS	0.567192	0.276507	0.116493
CWF19L1	0.567192	0.276507	0.116493
DAGLA	0.567192	0.276507	0.116493
DCC	0.567192	0.276507	0.116493
DDX17	0.567192	0.276507	0.116493
DDX41	0.567192	0.276507	0.116493
DDX46	0.567192	0.276507	0.116493
DDX51	0.567192	0.276507	0.116493
DDX60L	0.567192	0.276507	0.116493
DFNA5	0.567192	0.276507	0.116493
DFNB59	0.567192	0.276507	0.116493
DHX29	0.567192	0.276507	0.116493
DHX35	0.567192	0.276507	0.116493
DHX40	0.567192	0.276507	0.116493
DIEXF	0.567192	0.276507	0.116493
DIP2B	0.567192	0.276507	0.116493
DIRC2	0.567192	0.276507	0.116493
DLD	0.567192	0.276507	0.116493
DLGAP2	0.567192	0.276507	0.116493
DMXL1	0.567192	0.276507	0.116493
DNAH14	0.567192	0.276507	0.116493
DNAH8	0.567192	0.276507	0.116493
DNAJB1	0.567192	0.276507	0.116493
DNHD1	0.567192	0.276507	0.116493
DNMT3B	0.567192	0.276507	0.116493
DOCK7	0.567192	0.276507	0.116493
DSC3	0.567192	0.276507	0.116493
DSG1	0.567192	0.276507	0.116493
EARS2	0.567192	0.276507	0.116493
ECT2L	0.567192	0.276507	0.116493
EEFSEC	0.567192	0.276507	0.116493
EHBP1L1	0.567192	0.276507	0.116493
EHD2	0.567192	0.276507	0.116493
EIF2AK3	0.567192	0.276507	0.116493
EIF4A3	0.567192	0.276507	0.116493
EIF4G3	0.567192	0.276507	0.116493
EML6	0.567192	0.276507	0.116493
ENAM	0.567192	0.276507	0.116493
ENOX2	0.567192	0.276507	0.116493
EPHX2	0.567192	0.276507	0.116493
ERC1	0.567192	0.276507	0.116493
ERC2	0.567192	0.276507	0.116493
ESRP1	0.567192	0.276507	0.116493
EXTL1	0.567192	0.276507	0.116493
FA2H	0.567192	0.276507	0.116493
FAM114A1	0.567192	0.276507	0.116493
FAM114A2	0.567192	0.276507	0.116493
FAM189A1	0.567192	0.276507	0.116493
FAM208B	0.567192	0.276507	0.116493
FAM83A	0.567192	0.276507	0.116493
FAM83C	0.567192	0.276507	0.116493
FAM91A1	0.567192	0.276507	0.116493
FANCB	0.567192	0.276507	0.116493
FBF1	0.567192	0.276507	0.116493
FBN1	0.567192	0.276507	0.116493
FDFT1	0.567192	0.276507	0.116493
FERMT2	0.567192	0.276507	0.116493
FETUB	0.567192	0.276507	0.116493
FGF12	0.567192	0.276507	0.116493
FGFR4	0.567192	0.276507	0.116493
FKBP15	0.567192	0.276507	0.116493
FLII	0.567192	0.276507	0.116493
FNDC3A	0.567192	0.276507	0.116493
FREM3	0.567192	0.276507	0.116493
GABBR2	0.567192	0.276507	0.116493
GABRE	0.567192	0.276507	0.116493
GAK	0.567192	0.276507	0.116493
GANC	0.567192	0.276507	0.116493
GAPVD1	0.567192	0.276507	0.116493
GCC2	0.567192	0.276507	0.116493
GDF6	0.567192	0.276507	0.116493
GIGYF1	0.567192	0.276507	0.116493
GK5	0.567192	0.276507	0.116493
GNAL	0.567192	0.276507	0.116493
GPR113	0.567192	0.276507	0.116493
GPR119	0.567192	0.276507	0.116493
GPR45	0.567192	0.276507	0.116493
GRIN2B	0.567192	0.276507	0.116493
GSN	0.567192	0.276507	0.116493
GTF3C3	0.567192	0.276507	0.116493
GYS2	0.567192	0.276507	0.116493
HEATR1	0.567192	0.276507	0.116493
HERC1	0.567192	0.276507	0.116493
HIP1	0.567192	0.276507	0.116493
HNRNPM	0.567192	0.276507	0.116493
HNRNPR	0.567192	0.276507	0.116493
HRASLS5	0.567192	0.276507	0.116493
HS6ST2	0.567192	0.276507	0.116493
HUWE1	0.567192	0.276507	0.116493
IGFN1	0.567192	0.276507	0.116493
IGLL1	0.567192	0.276507	0.116493
IGSF10	0.567192	0.276507	0.116493
IL31	0.567192	0.276507	0.116493
IL5RA	0.567192	0.276507	0.116493
INCENP	0.567192	0.276507	0.116493
INTS5	0.567192	0.276507	0.116493
ITGA5	0.567192	0.276507	0.116493
ITSN2	0.567192	0.276507	0.116493
JAK3	0.567192	0.276507	0.116493
JARID2	0.567192	0.276507	0.116493
KBTBD12	0.567192	0.276507	0.116493
KCNAB3	0.567192	0.276507	0.116493
KCND1	0.567192	0.276507	0.116493
KCNH3	0.567192	0.276507	0.116493
KCNN2	0.567192	0.276507	0.116493
KDM5C	0.567192	0.276507	0.116493
KHDC1L	0.567192	0.276507	0.116493
KIAA0368	0.567192	0.276507	0.116493
KIAA0947	0.567192	0.276507	0.116493
KIAA1549L	0.567192	0.276507	0.116493
KIAA1841	0.567192	0.276507	0.116493
KIF18A	0.567192	0.276507	0.116493
KIF18B	0.567192	0.276507	0.116493
KIF20A	0.567192	0.276507	0.116493
KLF10	0.567192	0.276507	0.116493
KLF11	0.567192	0.276507	0.116493
KLHL24	0.567192	0.276507	0.116493
KLHL4	0.567192	0.276507	0.116493
KLHL9	0.567192	0.276507	0.116493
KMT2B	0.567192	0.276507	0.116493
KRT16	0.567192	0.276507	0.116493
KTN1	0.567192	0.276507	0.116493
KY	0.567192	0.276507	0.116493
LAMA2	0.567192	0.276507	0.116493
LAMC2	0.567192	0.276507	0.116493
LARP7	0.567192	0.276507	0.116493
LARS	0.567192	0.276507	0.116493
LGI3	0.567192	0.276507	0.116493
LGR4	0.567192	0.276507	0.116493
LHX5	0.567192	0.276507	0.116493
LINGO3	0.567192	0.276507	0.116493
LMOD1	0.567192	0.276507	0.116493
LPHN2	0.567192	0.276507	0.116493
LPHN3	0.567192	0.276507	0.116493
LPIN3	0.567192	0.276507	0.116493
LPO	0.567192	0.276507	0.116493
LRIT1	0.567192	0.276507	0.116493
LRSAM1	0.567192	0.276507	0.116493
LTK	0.567192	0.276507	0.116493
MADD	0.567192	0.276507	0.116493
MAGEA11	0.567192	0.276507	0.116493
MAGI3	0.567192	0.276507	0.116493
MAP3K4	0.567192	0.276507	0.116493
MAP3K9	0.567192	0.276507	0.116493
MAP4	0.567192	0.276507	0.116493
MAP4K4	0.567192	0.276507	0.116493
MARCO	0.567192	0.276507	0.116493
MAST1	0.567192	0.276507	0.116493
MCM2	0.567192	0.276507	0.116493
MCM3AP	0.567192	0.276507	0.116493
MCPH1	0.567192	0.276507	0.116493
MCTP2	0.567192	0.276507	0.116493
MDGA2	0.567192	0.276507	0.116493
MED13L	0.567192	0.276507	0.116493
MEGF11	0.567192	0.276507	0.116493
MEI1	0.567192	0.276507	0.116493
METTL16	0.567192	0.276507	0.116493
METTL2B	0.567192	0.276507	0.116493
MICAL2	0.567192	0.276507	0.116493
MIS18A	0.567192	0.276507	0.116493
MMP16	0.567192	0.276507	0.116493
MOGS	0.567192	0.276507	0.116493
MPDZ	0.567192	0.276507	0.116493
MRC2	0.567192	0.276507	0.116493
MSH6	0.567192	0.276507	0.116493
MTUS1	0.567192	0.276507	0.116493
MXI1	0.567192	0.276507	0.116493
MYH10	0.567192	0.276507	0.116493
MYH2	0.567192	0.276507	0.116493
MYO18A	0.567192	0.276507	0.116493
MYO3B	0.567192	0.276507	0.116493
NBEAL1	0.567192	0.276507	0.116493
NCAN	0.567192	0.276507	0.116493
NCKAP5L	0.567192	0.276507	0.116493
NCOA2	0.567192	0.276507	0.116493
NCOA7	0.567192	0.276507	0.116493
NEK9	0.567192	0.276507	0.116493
NFIB	0.567192	0.276507	0.116493
NHS	0.567192	0.276507	0.116493
NIPAL4	0.567192	0.276507	0.116493
NME8	0.567192	0.276507	0.116493
NOD1	0.567192	0.276507	0.116493
NOM1	0.567192	0.276507	0.116493
NOMO1	0.567192	0.276507	0.116493
NPR1	0.567192	0.276507	0.116493
NRBP2	0.567192	0.276507	0.116493
NRG1	0.567192	0.276507	0.116493
NSD1	0.567192	0.276507	0.116493
NUFIP2	0.567192	0.276507	0.116493
NUP133	0.567192	0.276507	0.116493
NUP205	0.567192	0.276507	0.116493
NUP210	0.567192	0.276507	0.116493
NUP88	0.567192	0.276507	0.116493
OR10G7	0.567192	0.276507	0.116493
OR4B1	0.567192	0.276507	0.116493
OR4C12	0.567192	0.276507	0.116493
PAK3	0.567192	0.276507	0.116493
PAPSS2	0.567192	0.276507	0.116493
PBRM1	0.567192	0.276507	0.116493
PC	0.567192	0.276507	0.116493
PCDHGA4	0.567192	0.276507	0.116493
PCDHGC3	0.567192	0.276507	0.116493
PCDHGC4	0.567192	0.276507	0.116493
PDE4DIP	0.567192	0.276507	0.116493
PDE7B	0.567192	0.276507	0.116493
PDP1	0.567192	0.276507	0.116493
PDXDC1	0.567192	0.276507	0.116493
PELO	0.567192	0.276507	0.116493
PFAS	0.567192	0.276507	0.116493
PHACTR2	0.567192	0.276507	0.116493
PHF20L1	0.567192	0.276507	0.116493
PHLDB3	0.567192	0.276507	0.116493
PIEZO1	0.567192	0.276507	0.116493
PIGT	0.567192	0.276507	0.116493
PINLYP	0.567192	0.276507	0.116493
PIPOX	0.567192	0.276507	0.116493
PKD1L1	0.567192	0.276507	0.116493
PKN3	0.567192	0.276507	0.116493
PLA2G4E	0.567192	0.276507	0.116493
PLIN4	0.567192	0.276507	0.116493
PLK4	0.567192	0.276507	0.116493
PLXNA3	0.567192	0.276507	0.116493
PLXNB2	0.567192	0.276507	0.116493
PNN	0.567192	0.276507	0.116493
POT1	0.567192	0.276507	0.116493
PPFIA2	0.567192	0.276507	0.116493
PPFIA4	0.567192	0.276507	0.116493
PPP4R1	0.567192	0.276507	0.116493
PRDM4	0.567192	0.276507	0.116493
PREP	0.567192	0.276507	0.116493
PRICKLE2	0.567192	0.276507	0.116493
PRKD1	0.567192	0.276507	0.116493
PRLHR	0.567192	0.276507	0.116493
PRPF8	0.567192	0.276507	0.116493
PRR16	0.567192	0.276507	0.116493
PRSS21	0.567192	0.276507	0.116493
PRTG	0.567192	0.276507	0.116493
PTPN23	0.567192	0.276507	0.116493
PTPRD	0.567192	0.276507	0.116493
PTPRH	0.567192	0.276507	0.116493
PTPRJ	0.567192	0.276507	0.116493
QSOX1	0.567192	0.276507	0.116493
R3HDM2	0.567192	0.276507	0.116493
RAB11FIP3	0.567192	0.276507	0.116493
RAD51B	0.567192	0.276507	0.116493
RAI14	0.567192	0.276507	0.116493
RASGRP1	0.567192	0.276507	0.116493
RBL1	0.567192	0.276507	0.116493
RBM6	0.567192	0.276507	0.116493
REPIN1	0.567192	0.276507	0.116493
RGL1	0.567192	0.276507	0.116493
RHCG	0.567192	0.276507	0.116493
RIN2	0.567192	0.276507	0.116493
RNF157	0.567192	0.276507	0.116493
RNF43	0.567192	0.276507	0.116493
ROBO1	0.567192	0.276507	0.116493
RPRD2	0.567192	0.276507	0.116493
RPS6KA1	0.567192	0.276507	0.116493
RSAD1	0.567192	0.276507	0.116493
RSBN1L	0.567192	0.276507	0.116493
RXRA	0.567192	0.276507	0.116493
SAMD12	0.567192	0.276507	0.116493
SAMD4B	0.567192	0.276507	0.116493
SASS6	0.567192	0.276507	0.116493
SCLY	0.567192	0.276507	0.116493
SCN8A	0.567192	0.276507	0.116493
SCYL1	0.567192	0.276507	0.116493
SDK2	0.567192	0.276507	0.116493
SEC31A	0.567192	0.276507	0.116493
SEL1L3	0.567192	0.276507	0.116493
SEMA3C	0.567192	0.276507	0.116493
SEMA3G	0.567192	0.276507	0.116493
SEMA6B	0.567192	0.276507	0.116493
SENP5	0.567192	0.276507	0.116493
SEPHS1	0.567192	0.276507	0.116493
SETD4	0.567192	0.276507	0.116493
SFSWAP	0.567192	0.276507	0.116493
SGCA	0.567192	0.276507	0.116493
SGCE	0.567192	0.276507	0.116493
SGCZ	0.567192	0.276507	0.116493
SH3TC1	0.567192	0.276507	0.116493
SHANK2	0.567192	0.276507	0.116493
SHPK	0.567192	0.276507	0.116493
SIM2	0.567192	0.276507	0.116493
SLC11A2	0.567192	0.276507	0.116493
SLC12A7	0.567192	0.276507	0.116493
SLC23A3	0.567192	0.276507	0.116493
SLC24A2	0.567192	0.276507	0.116493
SLC26A3	0.567192	0.276507	0.116493
SLC35A5	0.567192	0.276507	0.116493
SLC39A3	0.567192	0.276507	0.116493
SLC4A4	0.567192	0.276507	0.116493
SLC5A6	0.567192	0.276507	0.116493
SLITRK2	0.567192	0.276507	0.116493
SMARCB1	0.567192	0.276507	0.116493
SMC3	0.567192	0.276507	0.116493
SMPD1	0.567192	0.276507	0.116493
SNRNP200	0.567192	0.276507	0.116493
SNX18	0.567192	0.276507	0.116493
SNX4	0.567192	0.276507	0.116493
SOGA1	0.567192	0.276507	0.116493
SORBS1	0.567192	0.276507	0.116493
SOX5	0.567192	0.276507	0.116493
SPAG5	0.567192	0.276507	0.116493
SPSB4	0.567192	0.276507	0.116493
SPTBN2	0.567192	0.276507	0.116493
SRC	0.567192	0.276507	0.116493
SRCAP	0.567192	0.276507	0.116493
SRGAP1	0.567192	0.276507	0.116493
SSB	0.567192	0.276507	0.116493
STARD7	0.567192	0.276507	0.116493
STARD9	0.567192	0.276507	0.116493
STIL	0.567192	0.276507	0.116493
SUN3	0.567192	0.276507	0.116493
SYNE1	0.567192	0.276507	0.116493
SYNJ1	0.567192	0.276507	0.116493
SYNJ2	0.567192	0.276507	0.116493
SZT2	0.567192	0.276507	0.116493
TAB2	0.567192	0.276507	0.116493
TBC1D9B	0.567192	0.276507	0.116493
TCEAL5	0.567192	0.276507	0.116493
TCF3	0.567192	0.276507	0.116493
TET1	0.567192	0.276507	0.116493
TET3	0.567192	0.276507	0.116493
TEX15	0.567192	0.276507	0.116493
TLN2	0.567192	0.276507	0.116493
TMC6	0.567192	0.276507	0.116493
TMEM105	0.567192	0.276507	0.116493
TMEM106A	0.567192	0.276507	0.116493
TMEM128	0.567192	0.276507	0.116493
TMEM130	0.567192	0.276507	0.116493
TMEM131	0.567192	0.276507	0.116493
TMEM132B	0.567192	0.276507	0.116493
TMEM201	0.567192	0.276507	0.116493
TMEM63A	0.567192	0.276507	0.116493
TMPRSS9	0.567192	0.276507	0.116493
TNC	0.567192	0.276507	0.116493
TNK2	0.567192	0.276507	0.116493
TOP2B	0.567192	0.276507	0.116493
TRAK2	0.567192	0.276507	0.116493
TRIM29	0.567192	0.276507	0.116493
TRIM5	0.567192	0.276507	0.116493
TRPM1	0.567192	0.276507	0.116493
TSNARE1	0.567192	0.276507	0.116493
TSPYL4	0.567192	0.276507	0.116493
TTC17	0.567192	0.276507	0.116493
TTC21A	0.567192	0.276507	0.116493
TTF2	0.567192	0.276507	0.116493
TTLL5	0.567192	0.276507	0.116493
U2SURP	0.567192	0.276507	0.116493
UBAP2L	0.567192	0.276507	0.116493
UBR1	0.567192	0.276507	0.116493
UNC5C	0.567192	0.276507	0.116493
USP24	0.567192	0.276507	0.116493
USP29	0.567192	0.276507	0.116493
USP3	0.567192	0.276507	0.116493
USP34	0.567192	0.276507	0.116493
USP37	0.567192	0.276507	0.116493
USP47	0.567192	0.276507	0.116493
VAPA	0.567192	0.276507	0.116493
VCAN	0.567192	0.276507	0.116493
VPS13A	0.567192	0.276507	0.116493
VPS13C	0.567192	0.276507	0.116493
WDR33	0.567192	0.276507	0.116493
WDR87	0.567192	0.276507	0.116493
WHSC1	0.567192	0.276507	0.116493
WISP3	0.567192	0.276507	0.116493
WWP1	0.567192	0.276507	0.116493
XPO5	0.567192	0.276507	0.116493
XRRA1	0.567192	0.276507	0.116493
YIPF7	0.567192	0.276507	0.116493
ZBTB20	0.567192	0.276507	0.116493
ZBTB38	0.567192	0.276507	0.116493
ZBTB4	0.567192	0.276507	0.116493
ZBTB5	0.567192	0.276507	0.116493
ZC3H12B	0.567192	0.276507	0.116493
ZFHX3	0.567192	0.276507	0.116493
ZFP82	0.567192	0.276507	0.116493
ZNF107	0.567192	0.276507	0.116493
ZNF214	0.567192	0.276507	0.116493
ZNF408	0.567192	0.276507	0.116493
ZNF618	0.567192	0.276507	0.116493
ZNF654	0.567192	0.276507	0.116493
ZNF71	0.567192	0.276507	0.116493
ZNF732	0.567192	0.276507	0.116493
ZSWIM6	0.567192	0.276507	0.116493
ZYX	0.567192	0.276507	0.116493
DYNC1H1	0.527492	0.276507	0.12466
MGA	0.552321	0.276507	0.12466
DEPDC5	0.213431	0.304833	0.127433
PPP1R32	0.693051	0.279421	0.127433
AQPEP	0.552321	0.276507	0.129876
ATM	0.552321	0.276507	0.129876
DBR1	0.565287	0.276507	0.129876
DCAF12L2	0.552321	0.276507	0.129876
DNAAF1	0.552321	0.276507	0.129876
GREB1	0.552321	0.276507	0.129876
GRIP1	0.552067	0.276507	0.129876
INPP5B	0.552321	0.276507	0.129876
MYLK	0.565287	0.276507	0.129876
NLRP6	0.565287	0.276507	0.129876
OSR1	0.565287	0.276507	0.129876
PCDHGB3	0.565287	0.276507	0.129876
PDE8A	0.552321	0.276507	0.129876
RIPK2	0.552321	0.276507	0.129876
SLC35D1	0.565287	0.276507	0.129876
HSPG2	0.411591	0.279421	0.133925
BRWD3	0.522148	0.276507	0.134753
CUL9	0.411591	0.270751	0.139193
FAT1	0.655531	0.279421	0.139193
ADAMTSL5	0.533561	0.276507	0.144424
ANK3	0.11906	0.288163	0.144424
ARHGAP28	0.533561	0.276507	0.144424
C3orf30	0.533561	0.276507	0.144424
CAPN9	0.533561	0.276507	0.144424
CC2D2A	0.533561	0.276507	0.144424
CFTR	0.533561	0.276507	0.144424
CNTN4	0.533561	0.276507	0.144424
CTNNA1	0.533561	0.276507	0.144424
EMR3	0.533561	0.276507	0.144424
FARP2	0.533561	0.276507	0.144424
FRYL	0.533561	0.276507	0.144424
HMHA1	0.550912	0.276507	0.144424
IL12RB1	0.533561	0.276507	0.144424
IREB2	0.533561	0.276507	0.144424
KLHL5	0.533561	0.276507	0.144424
KRT4	0.533561	0.276507	0.144424
L1TD1	0.533561	0.276507	0.144424
MTRR	0.533561	0.276507	0.144424
MUC19	0.533561	0.276507	0.144424
MYO10	0.533561	0.276507	0.144424
ORAI3	0.533561	0.276507	0.144424
ORC5	0.533561	0.276507	0.144424
PCNX	0.533561	0.276507	0.144424
PEX5	0.533561	0.276507	0.144424
POLR1A	0.533561	0.276507	0.144424
PRSS38	0.141253	0.288163	0.144424
RPTN	0.533561	0.276507	0.144424
SMYD4	0.533561	0.276507	0.144424
SPATS2	0.533561	0.276507	0.144424
SVEP1	0.533561	0.276507	0.144424
TKTL2	0.167587	0.288163	0.144424
TRIQK	0.130909	0.288163	0.144424
TTC6	0.533561	0.276507	0.144424
UBXN6	0.533561	0.276507	0.144424
UMPS	0.533561	0.276507	0.144424
TP53	0.365723	0.264996	0.144775
MROH2B	0.432354	0.276507	0.145466
SPEF2	0.411591	0.270751	0.151772
NBAS	0.448263	0.276507	0.156819
AKAP9	0.527492	0.276507	0.160188
ARHGAP4	0.4851	0.276507	0.160188
ARX	0.4851	0.276507	0.160188
ATL2	0.4851	0.276507	0.160188
C4orf50	0.4851	0.276507	0.160188
CLC	0.4851	0.276507	0.160188
CNTN6	0.527492	0.276507	0.160188
DDX19B	0.4851	0.276507	0.160188
DOPEY1	0.527492	0.276507	0.160188
DPP10	0.4851	0.276507	0.160188
EDA2R	0.4851	0.276507	0.160188
ELF5	0.4851	0.276507	0.160188
ERP27	0.131184	0.288163	0.160188
FAM98B	0.527492	0.276507	0.160188
FBXO24	0.4851	0.276507	0.160188
GFRA2	0.527492	0.276507	0.160188
GLYATL3	0.154749	0.288163	0.160188
GOLGA6L4	0.4851	0.276507	0.160188
HK1	0.4851	0.276507	0.160188
ILDR1	0.527492	0.276507	0.160188
KIAA1211L	0.4851	0.276507	0.160188
KRT12	0.4851	0.276507	0.160188
MAGEB10	0.4851	0.276507	0.160188
MAGEB6	0.4851	0.276507	0.160188
MARCH1	0.4851	0.276507	0.160188
MEOX2	0.4851	0.276507	0.160188
OR14C36	0.4851	0.276507	0.160188
OR52B6	0.4851	0.276507	0.160188
PIGO	0.527492	0.276507	0.160188
PPEF2	0.4851	0.276507	0.160188
RFX8	0.4851	0.276507	0.160188
SKOR2	0.128679	0.288163	0.160188
SLC12A5	0.527492	0.276507	0.160188
SLC25A52	0.4851	0.276507	0.160188
SLC33A1	0.4851	0.276507	0.160188
SPACA7	0.4851	0.276507	0.160188
SSTR5	0.527492	0.276507	0.160188
SULF2	0.527492	0.276507	0.160188
TAC4	0.4851	0.276507	0.160188
TTC9B	0.4851	0.276507	0.160188
TUBA3C	0.527492	0.276507	0.160188
UGT2B7	0.173456	0.288163	0.160188
CKAP5	0.411591	0.270751	0.165199
HCFC1	0.411591	0.270751	0.165199
MTR	0.411591	0.270751	0.165199
NUTM1	0.545251	0.279421	0.165199
PCDHA6	0.192493	0.304833	0.165199
SIX4	0.411591	0.270751	0.165199
TNRC6C	0.411591	0.270751	0.165199
ZFHX4	0.411591	0.270751	0.165199
ZSCAN1	0.192493	0.304833	0.165199
CIT	0.552321	0.276507	0.168831
MYO7B	0.552321	0.276507	0.168831
ABCC11	0.478421	0.276507	0.177221
ARHGAP6	0.478421	0.276507	0.177221
ATXN2L	0.478421	0.276507	0.177221
BMS1	0.537034	0.276507	0.177221
GPR115	0.537034	0.276507	0.177221
GPR116	0.537034	0.276507	0.177221
KIAA0232	0.478421	0.276507	0.177221
ONECUT2	0.478421	0.276507	0.177221
OR56A4	0.478421	0.276507	0.177221
PCDH15	0.478421	0.276507	0.177221
PLVAP	0.478421	0.276507	0.177221
RP1	0.478421	0.276507	0.177221
RRAGB	0.478421	0.276507	0.177221
SLC24A3	0.478421	0.276507	0.177221
SLC7A3	0.478421	0.276507	0.177221
TMEM38B	0.478421	0.276507	0.177221
TTC14	0.478421	0.276507	0.177221
ZMYND12	0.601675	0.276507	0.177221
EYS	0.411591	0.270751	0.1795
FAT3	0.411591	0.270751	0.1795
NOTCH3	0.411591	0.270751	0.1795
OBSCN	0.423515	0.276507	0.181521
PZP	0.533561	0.276507	0.181521
DNAH10	0.411591	0.270751	0.194702
FLT1	0.207305	0.304833	0.194702
OTOF	0.411591	0.270751	0.194702
PCDHGA1	0.379032	0.270751	0.194702
SDK1	0.411591	0.270751	0.194702
TRPM2	0.218191	0.304833	0.194702
WDR81	0.411591	0.270751	0.194702
ADAM2	0.600595	0.276507	0.195567
ARHGAP35	0.530616	0.276507	0.195567
BMP7	0.476517	0.276507	0.195567
CARD11	0.175037	0.288163	0.195567
DVL3	0.530616	0.276507	0.195567
GPR111	0.144623	0.288163	0.195567
MSR1	0.140897	0.288163	0.195567
NSA2	0.530616	0.276507	0.195567
PADI3	0.470063	0.276507	0.195567
PHF8	0.476517	0.276507	0.195567
UBR5	0.470063	0.276507	0.195567
ATR	0.409687	0.276507	0.209
KIAA0100	0.409687	0.276507	0.209
MUC17	0.533561	0.276507	0.209
EPHB3	0.468059	0.276507	0.215268
HCN1	0.468059	0.276507	0.215268
HNF1B	0.468059	0.276507	0.215268
MEF2D	0.468059	0.276507	0.215268
MMP24	0.468059	0.276507	0.215268
RBM48	0.523227	0.276507	0.215268
RRP12	0.468059	0.276507	0.215268
UNC45A	0.159419	0.288163	0.215268
CNTNAP2	0.395311	0.264996	0.223818
LILRB3	0.38839	0.276507	0.223818
MDN1	0.533561	0.276507	0.223818
PTPRS	0.395311	0.276507	0.223818
SLC25A13	0.411591	0.270751	0.227898
AK7	0.176153	0.288163	0.23636
CDH15	0.435145	0.276507	0.23636
CLASP1	0.435145	0.276507	0.23636
CPEB4	0.435145	0.276507	0.23636
FOLR4	0.506633	0.276507	0.23636
GPD2	0.435145	0.276507	0.23636
IMPG2	0.435145	0.276507	0.23636
MYO16	0.176153	0.288163	0.23636
NOV	0.435145	0.276507	0.23636
PCDHA1	0.435145	0.276507	0.23636
PRG2	0.435145	0.276507	0.23636
RNF17	0.435145	0.276507	0.23636
XG	0.435145	0.276507	0.23636
SALL3	0.426628	0.276507	0.239374
SPTA1	0.411591	0.279421	0.24049
DNAH17	0.411591	0.279421	0.245931
DPEP2	0.411591	0.279421	0.245931
FLG2	0.411591	0.279421	0.245931
MYH11	0.411591	0.279421	0.245931
OTOG	0.411591	0.279421	0.245931
SPINK5	0.411591	0.279421	0.245931
ZDBF2	0.411591	0.279421	0.245931
RYR2	0.423515	0.264996	0.25306
C7	0.218096	0.321503	0.255676
BTNL9	0.185772	0.288163	0.258873
C3	0.179708	0.288163	0.258873
CACNA1A	0.432354	0.276507	0.258873
CDC37	0.432354	0.276507	0.258873
CDH1	0.432354	0.276507	0.258873
CEP170B	0.505477	0.276507	0.258873
DCAF11	0.432354	0.276507	0.258873
DUSP27	0.432354	0.276507	0.258873
EFCAB6	0.179708	0.288163	0.258873
EFNA1	0.432354	0.276507	0.258873
ENC1	0.432354	0.276507	0.258873
FAM149A	0.432354	0.276507	0.258873
FLNA	0.179708	0.288163	0.258873
GPR155	0.432354	0.276507	0.258873
GRIK1	0.432354	0.276507	0.258873
GUCY2C	0.432354	0.276507	0.258873
HFE	0.505477	0.276507	0.258873
HMCN2	0.432354	0.276507	0.258873
KLHL1	0.432354	0.276507	0.258873
LRRCC1	0.507277	0.276507	0.258873
LYAR	0.432354	0.276507	0.258873
MNX1	0.432354	0.276507	0.258873
MYRF	0.432354	0.276507	0.258873
NNT	0.432354	0.276507	0.258873
PAPLN	0.432354	0.276507	0.258873
PIK3C2G	0.432354	0.276507	0.258873
PRDM1	0.432354	0.276507	0.258873
PRG4	0.432354	0.276507	0.258873
PRKCG	0.179708	0.288163	0.258873
RFX6	0.448263	0.276507	0.258873
SHMT2	0.432354	0.276507	0.258873
SMPD3	0.179708	0.288163	0.258873
STRN	0.432354	0.276507	0.258873
SYN3	0.432354	0.276507	0.258873
SYP	0.505477	0.276507	0.258873
TEX14	0.432354	0.276507	0.258873
UBASH3A	0.505477	0.276507	0.258873
WFS1	0.432354	0.276507	0.258873
ZZEF1	0.432354	0.276507	0.258873
APC2	0.411591	0.279421	0.264941
MS4A6E	0.411591	0.279421	0.264941
PLCB4	0.180287	0.285249	0.264941
SCN9A	0.411591	0.279421	0.264941
SLFN12L	0.435439	0.270751	0.264941
TG	0.411591	0.279421	0.264941
TRANK1	0.411591	0.279421	0.264941
BAZ1B	0.426628	0.276507	0.282831
DCTN2	0.426628	0.276507	0.282831
FAM135B	0.426628	0.276507	0.282831
KRT3	0.502564	0.276507	0.282831
NLGN2	0.502564	0.276507	0.282831
RASSF9	0.18301	0.288163	0.282831
RBBP7	0.502564	0.276507	0.282831
SCNN1B	0.426628	0.276507	0.282831
TIE1	0.502564	0.276507	0.282831
TMEM200A	0.502564	0.276507	0.282831
TRPV4	0.502564	0.276507	0.282831
ZNF407	0.426628	0.276507	0.282831
ABCC2	0.411591	0.279421	0.28494
ABCC6	0.411591	0.279421	0.28494
ACHE	0.411591	0.279421	0.28494
ADAMTS13	0.411591	0.279421	0.28494
ADAMTS19	0.411591	0.279421	0.28494
AFF1	0.411591	0.279421	0.28494
ANO5	0.411591	0.279421	0.28494
ASXL1	0.411591	0.279421	0.28494
ATP11B	0.411591	0.279421	0.28494
BIRC6	0.411591	0.279421	0.28494
BRD9	0.411591	0.279421	0.28494
CAT	0.411591	0.279421	0.28494
DIAPH2	0.411591	0.279421	0.28494
DLEC1	0.411591	0.279421	0.28494
EPHB4	0.411591	0.279421	0.28494
EZH2	0.411591	0.270751	0.28494
FAT4	0.411591	0.279421	0.28494
FBN2	0.524526	0.279421	0.28494
FLNC	0.411591	0.279421	0.28494
GPR112	0.411591	0.279421	0.28494
HCN3	0.411591	0.279421	0.28494
HECTD4	0.411591	0.279421	0.28494
KCNH6	0.411591	0.279421	0.28494
KRT14	0.411591	0.279421	0.28494
LAMA3	0.411591	0.279421	0.28494
LAMB2	0.411591	0.279421	0.28494
LARP4	0.411591	0.279421	0.28494
MAST4	0.411591	0.279421	0.28494
NIPBL	0.411591	0.279421	0.28494
NISCH	0.411591	0.279421	0.28494
NRXN3	0.411591	0.279421	0.28494
PCDH1	0.411591	0.279421	0.28494
PCDHB2	0.411591	0.279421	0.28494
PEX11A	0.411591	0.279421	0.28494
PLAT	0.411591	0.279421	0.28494
PLEKHG2	0.411591	0.279421	0.28494
PPFIA1	0.411591	0.279421	0.28494
PPP1R13B	0.411591	0.279421	0.28494
PPP6R2	0.411591	0.279421	0.28494
PRSS57	0.411591	0.279421	0.28494
PTPRO	0.411591	0.279421	0.28494
PXDNL	0.411591	0.270751	0.28494
QSER1	0.411591	0.279421	0.28494
RICTOR	0.411591	0.279421	0.28494
RNF123	0.411591	0.279421	0.28494
RTL1	0.411591	0.279421	0.28494
SART1	0.411591	0.279421	0.28494
SF3A1	0.411591	0.279421	0.28494
SH2B1	0.411591	0.270751	0.28494
SPEG	0.411591	0.279421	0.28494
SPTBN1	0.411591	0.279421	0.28494
THSD4	0.411591	0.279421	0.28494
TMC2	0.411591	0.279421	0.28494
TRIO	0.411591	0.279421	0.28494
UBR4	0.411591	0.279421	0.28494
UGGT2	0.411591	0.279421	0.28494
UNC13C	0.411591	0.279421	0.28494
VPS13D	0.411591	0.279421	0.28494
WDR52	0.411591	0.279421	0.28494
ZNF318	0.411591	0.279421	0.28494
BSN	0.411591	0.279421	0.286688
TRIP12	0.282335	0.282335	0.286688
SLIT2	0.426628	0.276507	0.290555
MUC16	0.338293	0.282335	0.291934
ADAMTS20	0.411591	0.270751	0.305937
CYLC2	0.407782	0.279421	0.305937
GRM7	0.191907	0.285249	0.305937
MEGF9	0.411591	0.279421	0.305937
PDE12	0.411591	0.270751	0.305937
SETX	0.411591	0.279421	0.305937
BRD4	0.423515	0.276507	0.308247
CHD8	0.199239	0.288163	0.308247
COL4A4	0.423515	0.276507	0.308247
DNAH2	0.423515	0.276507	0.308247
DTD2	0.495049	0.282335	0.308247
FAM171B	0.423515	0.276507	0.308247
GIGYF2	0.423515	0.276507	0.308247
KIAA0319	0.206496	0.288163	0.308247
MROH2A	0.423515	0.276507	0.308247
NFIA	0.423515	0.276507	0.308247
XAB2	0.423515	0.276507	0.308247
XRN1	0.423515	0.276507	0.308247
SHROOM2	0.39134	0.282335	0.309143
USH2A	0.375016	0.276507	0.309143
TENC1	0.321503	0.279421	0.320621
ADAM28	0.407782	0.270751	0.327934
DNAH12	0.411591	0.279421	0.327934
FGD5	0.411591	0.279421	0.327934
PLCG1	0.411591	0.279421	0.327934
SCN1A	0.411591	0.279421	0.327934
SP8	0.379032	0.270751	0.327934
TMC7	0.411591	0.279421	0.327934
ZNF462	0.411591	0.279421	0.327934
HRNR	0.349877	0.276507	0.328501
NLRP8	0.395311	0.276507	0.328501
MVP	0.205049	0.288163	0.335131
MYO1B	0.207268	0.288163	0.335131
TBC1D8B	0.468933	0.276507	0.335131
LAMA1	0.218002	0.304833	0.338533
CNTN5	0.346963	0.276507	0.348628
DNAH3	0.218191	0.304833	0.350932
FANCI	0.411591	0.279421	0.350932
FGFR3	0.411591	0.279421	0.350932
FRAS1	0.411591	0.279421	0.350932
GAL3ST4	0.441664	0.279421	0.350932
PLS1	0.411591	0.279421	0.350932
PRDM16	0.411591	0.279421	0.350932
RB1CC1	0.218002	0.285249	0.350932
SNAPC4	0.411591	0.279421	0.350932
C2CD3	0.484111	0.282335	0.36348
CCDC129	0.409687	0.276507	0.36348
CCDC54	0.409687	0.276507	0.36348
DIDO1	0.409687	0.276507	0.36348
EP300	0.548939	0.282335	0.36348
FANCD2	0.409687	0.276507	0.36348
KIAA1107	0.409687	0.276507	0.36348
MRGPRD	0.484111	0.282335	0.36348
OR4N4	0.214668	0.288163	0.36348
PCDHB6	0.548939	0.282335	0.36348
PDE6A	0.484111	0.282335	0.36348
RB1	0.409687	0.276507	0.36348
SCML1	0.409687	0.276507	0.36348
SLCO1A2	0.409687	0.276507	0.36348
SLIT3	0.548939	0.282335	0.36348
TMEM67	0.484111	0.282335	0.36348
TNS3	0.409687	0.276507	0.36348
ZNF454	0.409687	0.276507	0.36348
CREBBP	0.432354	0.276507	0.369521
RSPO3	0.364913	0.276507	0.369521
ARID3B	0.205687	0.285249	0.374928
ATP6AP1	0.411591	0.279421	0.374928
COL6A1	0.411591	0.279421	0.374928
GON4L	0.411591	0.279421	0.374928
NAV3	0.207305	0.285249	0.374928
PLEC	0.411591	0.279421	0.374928
TENM3	0.411591	0.279421	0.374928
TOP1MT	0.411591	0.279421	0.374928
TRPC7	0.213431	0.304833	0.376245
CLTCL1	0.395311	0.276507	0.393283
CTNND2	0.20607	0.288163	0.393283
EVPL	0.395311	0.276507	0.393283
FAM117A	0.395311	0.276507	0.393283
IFNL3	0.395311	0.276507	0.393283
MYO1C	0.395311	0.276507	0.393283
RNF26	0.48011	0.282335	0.393283
SLC6A12	0.395311	0.276507	0.393283
SMARCA2	0.395311	0.276507	0.393283
STK11IP	0.20607	0.288163	0.393283
TECPR1	0.395311	0.276507	0.393283
TENM2	0.210368	0.288163	0.393283
TMPRSS3	0.48011	0.282335	0.393283
TNFAIP8L3	0.48011	0.282335	0.393283
WDFY4	0.395311	0.276507	0.393283
ZEB2	0.395311	0.276507	0.393283
SCN5A	0.19663	0.288163	0.394536
BEND2	0.411591	0.279421	0.399912
POPDC3	0.441664	0.279421	0.399912
PTPRR	0.411591	0.279421	0.399912
SLC27A6	0.379032	0.279421	0.399912
SYT10	0.207305	0.285249	0.399912
CD36	0.478421	0.276507	0.413583
CSPP1	0.367627	0.276507	0.413583
ZNF469	0.328511	0.282335	0.413583
ADAM12	0.470492	0.282335	0.424521
ALG14	0.38839	0.276507	0.424521
ARMCX4	0.470492	0.282335	0.424521
AVL9	0.470492	0.282335	0.424521
CACHD1	0.470492	0.282335	0.424521
CD300LB	0.470492	0.282335	0.424521
CHAF1B	0.470492	0.282335	0.424521
COL16A1	0.470492	0.282335	0.424521
CSNK1G2	0.470492	0.282335	0.424521
CSRNP1	0.470492	0.282335	0.424521
DACT3	0.470492	0.282335	0.424521
DROSHA	0.470492	0.282335	0.424521
EFCAB12	0.470492	0.282335	0.424521
EIF3A	0.470492	0.282335	0.424521
EPRS	0.470492	0.282335	0.424521
FKBP9	0.470492	0.282335	0.424521
FYCO1	0.470492	0.282335	0.424521
GLCCI1	0.470492	0.282335	0.424521
GOLIM4	0.470492	0.282335	0.424521
GPRIN1	0.470492	0.282335	0.424521
GUCY1A2	0.470492	0.282335	0.424521
IGDCC4	0.470492	0.282335	0.424521
INF2	0.470492	0.282335	0.424521
INSR	0.470492	0.282335	0.424521
ITGAM	0.470492	0.282335	0.424521
KIAA0825	0.46524	0.282335	0.424521
KIAA0922	0.470492	0.282335	0.424521
KLHDC7A	0.470492	0.282335	0.424521
LPCAT4	0.470492	0.282335	0.424521
LRRC7	0.470492	0.282335	0.424521
LUZP1	0.470492	0.282335	0.424521
MAGEL2	0.470492	0.282335	0.424521
MLLT4	0.470492	0.282335	0.424521
NET1	0.470492	0.282335	0.424521
NID1	0.470492	0.282335	0.424521
NOX1	0.470492	0.282335	0.424521
OGDH	0.470492	0.282335	0.424521
PNPLA7	0.470492	0.282335	0.424521
POLD1	0.470492	0.282335	0.424521
PTPN6	0.470492	0.282335	0.424521
RALGDS	0.470492	0.282335	0.424521
RELT	0.470492	0.282335	0.424521
REM1	0.38839	0.276507	0.424521
SCAF1	0.470492	0.282335	0.424521
SLC26A9	0.38839	0.276507	0.424521
SLC27A5	0.470492	0.282335	0.424521
SLTM	0.470492	0.282335	0.424521
SNCAIP	0.470492	0.282335	0.424521
SUSD3	0.470492	0.282335	0.424521
SYDE2	0.470492	0.282335	0.424521
TAF6	0.470492	0.282335	0.424521
TCTEX1D4	0.470492	0.282335	0.424521
TLL1	0.38839	0.276507	0.424521
TMPRSS6	0.211939	0.288163	0.424521
TNPO2	0.470492	0.282335	0.424521
TRMT1	0.38839	0.276507	0.424521
TRMT13	0.470492	0.282335	0.424521
UTP20	0.211939	0.288163	0.424521
WDR5	0.470492	0.282335	0.424521
XCR1	0.470492	0.282335	0.424521
ZNF516	0.470492	0.282335	0.424521
ZNF609	0.470492	0.282335	0.424521
ACE2	0.411591	0.279421	0.425871
CSMD3	0.411591	0.279421	0.425871
IRF2BPL	0.20885	0.285249	0.425871
PIK3CG	0.411591	0.279421	0.425871
CACNA1F	0.32451	0.282335	0.436733
DNAH5	0.32451	0.282335	0.436733
RP1L1	0.32451	0.282335	0.436733
ANKRD24	0.218191	0.285249	0.452787
CCDC168	0.411591	0.279421	0.452787
EPHA1	0.218191	0.304833	0.452787
GRM8	0.288163	0.279421	0.452787
KIF27	0.411591	0.279421	0.452787
MST1R	0.218191	0.285249	0.452787
MYT1L	0.441664	0.279421	0.452787
ACSM5	0.228745	0.288163	0.457163
CLDN10	0.228745	0.288163	0.457163
CNOT10	0.228745	0.288163	0.457163
DUXA	0.228745	0.288163	0.457163
FAM65B	0.381433	0.276507	0.457163
FGA	0.228745	0.288163	0.457163
GP2	0.381433	0.276507	0.457163
GRM3	0.212748	0.288163	0.457163
HGFAC	0.381433	0.276507	0.457163
HHAT	0.228745	0.288163	0.457163
ITGB5	0.381433	0.276507	0.457163
ITPR3	0.381433	0.276507	0.457163
KDM4C	0.381433	0.276507	0.457163
KRT77	0.470397	0.282335	0.457163
KRTAP12-3	0.228745	0.288163	0.457163
LHFPL4	0.228745	0.288163	0.457163
NAA25	0.381433	0.276507	0.457163
NEB	0.381433	0.276507	0.457163
OR5A1	0.213856	0.282335	0.457163
OR5M10	0.228745	0.288163	0.457163
OR8D2	0.231364	0.282335	0.457163
PHLDA1	0.231364	0.282335	0.457163
PREX2	0.470397	0.282335	0.457163
RAB11FIP5	0.381433	0.276507	0.457163
RBAK	0.381433	0.276507	0.457163
RIMS1	0.381433	0.276507	0.457163
RPS6KA4	0.228745	0.288163	0.457163
STK10	0.381433	0.276507	0.457163
TINAG	0.212748	0.288163	0.457163
TRPC5	0.470397	0.282335	0.457163
ZNF99	0.470397	0.282335	0.457163
CACNA1G	0.218096	0.288163	0.460612
LZTR1	0.241593	0.321503	0.460612
NYAP2	0.411591	0.279421	0.461771
ARFGEF2	0.218191	0.285249	0.480639
CDHR2	0.411591	0.279421	0.480639
FAM230A	0.411591	0.279421	0.480639
FAT2	0.237428	0.285249	0.480639
FOXK2	0.411591	0.279421	0.480639
INTS9	0.411591	0.279421	0.480639
KRT15	0.411591	0.279421	0.480639
MAP1S	0.411591	0.279421	0.480639
MPRIP	0.411591	0.279421	0.480639
MTUS2	0.205687	0.285249	0.480639
PAX4	0.351276	0.270751	0.480639
SLC22A1	0.411591	0.279421	0.480639
SLCO6A1	0.205687	0.285249	0.480639
THBS3	0.411591	0.279421	0.480639
DYSF	0.395311	0.276507	0.485205
ALPP	0.213521	0.288163	0.491169
ATOH1	0.21576	0.282335	0.491169
ATP10A	0.375016	0.276507	0.491169
ATP5G2	0.375016	0.276507	0.491169
CLEC4E	0.375016	0.276507	0.491169
EFCAB5	0.436861	0.282335	0.491169
FAM217A	0.375016	0.276507	0.491169
FAM46D	0.237121	0.288163	0.491169
GALNT12	0.375016	0.276507	0.491169
GUCY2D	0.21576	0.282335	0.491169
IGSF9	0.21576	0.282335	0.491169
IKZF3	0.375016	0.276507	0.491169
ILDR2	0.468112	0.282335	0.491169
INPP5A	0.375016	0.276507	0.491169
KDR	0.370517	0.276507	0.491169
KLHL13	0.436861	0.282335	0.491169
KLHL15	0.375016	0.276507	0.491169
KNG1	0.375016	0.276507	0.491169
MDFIC	0.21576	0.282335	0.491169
OCSTAMP	0.468112	0.282335	0.491169
OR13C8	0.225799	0.282335	0.491169
OR52W1	0.222367	0.288163	0.491169
PARD3	0.213521	0.288163	0.491169
PLCH1	0.21576	0.282335	0.491169
PLXNA2	0.375016	0.276507	0.491169
PSG4	0.21576	0.282335	0.491169
RGMA	0.213521	0.288163	0.491169
RHOT1	0.213521	0.288163	0.491169
SEC31B	0.436861	0.282335	0.491169
SH3PXD2B	0.375016	0.276507	0.491169
SIK2	0.375016	0.276507	0.491169
SLC26A1	0.375016	0.276507	0.491169
SNRPD3	0.375016	0.276507	0.491169
SPAG17	0.543496	0.282335	0.491169
STAG3	0.21576	0.282335	0.491169
SUSD1	0.234666	0.282335	0.491169
TMF1	0.375016	0.276507	0.491169
UBN1	0.375016	0.276507	0.491169
VNN2	0.375016	0.276507	0.491169
VWDE	0.21576	0.282335	0.491169
HNRNPUL2	0.411591	0.279421	0.5094
LRP2	0.411591	0.279421	0.5094
CDH17	0.367627	0.276507	0.526489
CEACAM19	0.367627	0.276507	0.526489
CHST6	0.227703	0.282335	0.526489
COL6A6	0.227703	0.282335	0.526489
DLG1	0.227703	0.282335	0.526489
DOCK2	0.227703	0.282335	0.526489
DZIP3	0.227703	0.282335	0.526489
EXOC4	0.436766	0.282335	0.526489
GABRA4	0.226074	0.282335	0.526489
GATA6	0.378471	0.276507	0.526489
H1FNT	0.227703	0.282335	0.526489
HEATR6	0.227703	0.282335	0.526489
KCNQ5	0.227703	0.282335	0.526489
LRRN2	0.227703	0.282335	0.526489
PDE4D	0.227703	0.282335	0.526489
PERP	0.227703	0.282335	0.526489
PLEKHH1	0.227703	0.282335	0.526489
SLC39A12	0.227703	0.282335	0.526489
TNFRSF6B	0.227703	0.282335	0.526489
VPS35	0.227703	0.282335	0.526489
WWC2	0.227703	0.282335	0.526489
ZCCHC11	0.367627	0.276507	0.526489
GPR98	0.314891	0.282335	0.536451
HMCN1	0.314891	0.282335	0.536451
L1CAM	0.314891	0.282335	0.536451
APOB	0.411591	0.279421	0.539036
CGN	0.218191	0.285249	0.539036
DNAH6	0.411591	0.279421	0.539036
MMP17	0.411591	0.279421	0.539036
DNAH9	0.282335	0.282335	0.551235
ALG13	0.338293	0.282335	0.563057
AADACL2	0.366547	0.276507	0.563063
ACTL9	0.465049	0.282335	0.563063
ALPK3	0.366547	0.276507	0.563063
APBA3	0.227978	0.282335	0.563063
CCL22	0.381721	0.282335	0.563063
COL1A1	0.366547	0.276507	0.563063
COX11	0.227978	0.282335	0.563063
CXorf30	0.381721	0.282335	0.563063
DNASE2	0.465049	0.282335	0.563063
FCN1	0.366547	0.276507	0.563063
FOXN1	0.366547	0.276507	0.563063
LRFN2	0.366547	0.276507	0.563063
NETO1	0.366547	0.276507	0.563063
OR4D11	0.366547	0.276507	0.563063
PLXNA4	0.227978	0.282335	0.563063
PNPLA6	0.218096	0.288163	0.563063
PRDM6	0.366547	0.276507	0.563063
RIMBP2	0.243135	0.282335	0.563063
RTN4RL1	0.366547	0.276507	0.563063
RUSC2	0.465049	0.282335	0.563063
SAMD4A	0.227978	0.282335	0.563063
SLC12A8	0.366547	0.276507	0.563063
TMCC2	0.366547	0.276507	0.563063
VPRBP	0.366547	0.276507	0.563063
ZNF195	0.227978	0.282335	0.563063
ITCH	0.411591	0.279421	0.569512
PPP6R3	0.411591	0.279421	0.569512
URB1	0.411591	0.279421	0.569512
VWF	0.346963	0.276507	0.590285
ANKRD62	0.33844	0.273665	0.600788
AREL1	0.33844	0.273665	0.600788
ATP8B3	0.407782	0.279421	0.600788
DMXL2	0.282335	0.282335	0.600788
HECTD1	0.33844	0.273665	0.600788
KIAA0195	0.264996	0.285249	0.600788
KIAA1217	0.411591	0.279421	0.600788
TRIML1	0.435439	0.279421	0.600788
AGBL1	0.464239	0.282335	0.60082
APBB1IP	0.242624	0.282335	0.60082
ATXN2	0.242624	0.282335	0.60082
C3orf62	0.242624	0.282335	0.60082
CDC45	0.349877	0.276507	0.60082
FZD7	0.242624	0.282335	0.60082
IDO1	0.242624	0.282335	0.60082
IRAK3	0.349877	0.276507	0.60082
KIAA1161	0.242624	0.282335	0.60082
OR2W3	0.242624	0.282335	0.60082
PTK2	0.349877	0.276507	0.60082
RC3H1	0.349877	0.276507	0.60082
RFT1	0.464239	0.282335	0.60082
VAT1L	0.242624	0.282335	0.60082
YTHDC2	0.242624	0.282335	0.60082
DYNC2H1	0.314891	0.282335	0.618104
PCLO	0.33844	0.279421	0.62586
COL12A1	0.435439	0.279421	0.632816
FAM134B	0.411591	0.279421	0.632816
GEMIN5	0.411591	0.279421	0.632816
MX1	0.218191	0.285249	0.632816
MYH1	0.218002	0.285249	0.632816
PCDH7	0.245431	0.285249	0.632816
RAB40AL	0.528535	0.279421	0.632816
RASL10B	0.379032	0.279421	0.632816
SAFB	0.379032	0.279421	0.632816
SCN10A	0.411591	0.279421	0.632816
SSFA2	0.282335	0.282335	0.632816
TAOK1	0.411591	0.279421	0.632816
ZFYVE26	0.411591	0.279421	0.632816
ACER2	0.256119	0.282335	0.63968
CAMSAP3	0.346963	0.276507	0.63968
CCDC158	0.256119	0.282335	0.63968
CCSER1	0.346963	0.276507	0.63968
CEP44	0.346963	0.276507	0.63968
CHID1	0.346963	0.276507	0.63968
CNNM1	0.371359	0.282335	0.63968
COL19A1	0.346963	0.276507	0.63968
COL4A5	0.431418	0.282335	0.63968
CSMD1	0.346963	0.276507	0.63968
DCAF8L1	0.346963	0.276507	0.63968
GDPGP1	0.256119	0.282335	0.63968
IFI44L	0.458371	0.282335	0.63968
IQSEC2	0.346963	0.276507	0.63968
IQUB	0.346963	0.276507	0.63968
MRPL38	0.346963	0.276507	0.63968
MYO3A	0.350267	0.276507	0.63968
NEFM	0.256119	0.282335	0.63968
PCSK4	0.346963	0.276507	0.63968
PTPRU	0.256119	0.282335	0.63968
SETD5	0.346963	0.276507	0.63968
SV2C	0.346963	0.276507	0.63968
SVOPL	0.24482	0.288163	0.63968
USP35	0.346963	0.276507	0.63968
UTP14A	0.346963	0.276507	0.63968
WDR66	0.256119	0.282335	0.63968
ABCB1	0.245431	0.285249	0.665549
ASAP2	0.282335	0.282335	0.665549
NEK1	0.411591	0.279421	0.665549
RAPH1	0.453117	0.279421	0.665549
EPB41L3	0.367627	0.276507	0.675382
BCHE	0.344049	0.282335	0.679555
CCR4	0.231811	0.288163	0.679555
CD163	0.231811	0.288163	0.679555
HOXA4	0.231811	0.288163	0.679555
MYBPC1	0.272853	0.282335	0.679555
PSG11	0.430609	0.282335	0.679555
SLC28A3	0.272853	0.282335	0.679555
SPHK1	0.272853	0.282335	0.679555
SULT1B1	0.231811	0.288163	0.679555
UMODL1	0.272853	0.282335	0.679555
TPTE	0.322014	0.282335	0.688586
AVPR1A	0.218191	0.285249	0.698931
FCGBP	0.411591	0.279421	0.698931
HSP90B1	0.218191	0.285249	0.698931
LRP1B	0.205687	0.285249	0.698931
MYRIP	0.351276	0.279421	0.698931
OR5R1	0.379032	0.279421	0.698931
PDGFRA	0.323663	0.279421	0.698931
LRP1	0.366547	0.276507	0.704769
SPTBN5	0.309448	0.282335	0.704769
ABCC3	0.338293	0.282335	0.720348
ACTR2	0.276408	0.282335	0.720348
ANHX	0.276408	0.282335	0.720348
BRWD1	0.276408	0.282335	0.720348
CASQ1	0.276408	0.282335	0.720348
CPSF1	0.276408	0.282335	0.720348
CTAGE5	0.338293	0.282335	0.720348
DIP2C	0.276408	0.282335	0.720348
EPHA10	0.335654	0.282335	0.720348
FER1L6	0.276408	0.282335	0.720348
FIGNL1	0.45735	0.282335	0.720348
GPHN	0.276408	0.282335	0.720348
IL6ST	0.276408	0.282335	0.720348
IQSEC3	0.276408	0.282335	0.720348
KIAA1210	0.338293	0.282335	0.720348
KIF2C	0.276408	0.282335	0.720348
LIMA1	0.276408	0.282335	0.720348
LPPR5	0.276408	0.282335	0.720348
LY6E	0.335654	0.282335	0.720348
NECAB1	0.276408	0.282335	0.720348
OPTN	0.263387	0.282335	0.720348
PARP12	0.276408	0.282335	0.720348
PCDHA11	0.276408	0.282335	0.720348
PDE1C	0.276408	0.282335	0.720348
PIK3R1	0.276408	0.282335	0.720348
PRODH	0.335654	0.282335	0.720348
PRRX1	0.276408	0.282335	0.720348
SEMA3E	0.338293	0.282335	0.720348
SKIDA1	0.276408	0.282335	0.720348
SLC12A3	0.338293	0.282335	0.720348
SLC39A6	0.276408	0.282335	0.720348
SLC6A19	0.330683	0.276507	0.720348
SPATA31E1	0.276408	0.282335	0.720348
ST13	0.241593	0.288163	0.720348
TBC1D2	0.276408	0.282335	0.720348
TMEM14B	0.284171	0.282335	0.720348
TMEM220	0.276408	0.282335	0.720348
KMT2D	0.264996	0.285249	0.731523
ABCA6	0.282335	0.282335	0.732906
EPN3	0.218191	0.285249	0.732906
HDC	0.411591	0.279421	0.732906
HSPA4	0.411591	0.279421	0.732906
MAP3K3	0.411591	0.279421	0.732906
MUC12	0.321503	0.279421	0.732906
PGR	0.321503	0.279421	0.732906
SOS1	0.411591	0.279421	0.732906
TTC37	0.411591	0.279421	0.732906
UBR2	0.351276	0.279421	0.732906
PLA2G4F	0.314891	0.282335	0.734604
EPPK1	0.288163	0.279421	0.758856
ANKFY1	0.45154	0.282335	0.761952
ANKLE2	0.328511	0.282335	0.761952
ARID1A	0.328511	0.282335	0.761952
BFSP1	0.328511	0.282335	0.761952
CCDC166	0.328511	0.282335	0.761952
CLEC17A	0.328511	0.282335	0.761952
COL18A1	0.328511	0.282335	0.761952
CYP7B1	0.328511	0.282335	0.761952
ECSIT	0.328511	0.282335	0.761952
ELF4	0.328511	0.282335	0.761952
F13A1	0.328511	0.282335	0.761952
HMGCS2	0.328511	0.282335	0.761952
KALRN	0.328511	0.282335	0.761952
KCNA4	0.250797	0.282335	0.761952
MASP2	0.328511	0.282335	0.761952
MB21D1	0.328511	0.282335	0.761952
MKL2	0.27971	0.282335	0.761952
NLRP2	0.27971	0.282335	0.761952
OR4S2	0.265177	0.282335	0.761952
PCDHB7	0.328511	0.282335	0.761952
PIK3C2A	0.328511	0.282335	0.761952
SRFBP1	0.328511	0.282335	0.761952
TTBK2	0.45154	0.282335	0.761952
UGT2B17	0.328511	0.282335	0.761952
WNK2	0.328511	0.282335	0.761952
WNT3A	0.27971	0.282335	0.761952
ZNF479	0.27971	0.282335	0.761952
ZNF730	0.27971	0.282335	0.761952
MYO15A	0.314891	0.282335	0.764846
AGBL3	0.411591	0.279421	0.767413
ALDH1L2	0.218191	0.285249	0.767413
CLCN6	0.411591	0.279421	0.767413
COL4A6	0.411591	0.279421	0.767413
NUP155	0.237428	0.285249	0.767413
PKD1	0.411591	0.279421	0.767413
TPO	0.218002	0.285249	0.767413
NF1	0.218191	0.304833	0.790094
DOCK5	0.338293	0.282335	0.79545
STAB1	0.314891	0.282335	0.79545
ADAMTS15	0.218002	0.285249	0.802387
ARAP3	0.218191	0.285249	0.802387
MC3R	0.264996	0.285249	0.802387
TRPV2	0.218191	0.285249	0.802387
AASS	0.32451	0.282335	0.804257
AGO4	0.326815	0.282335	0.804257
ANO10	0.435311	0.282335	0.804257
CABLES1	0.32451	0.282335	0.804257
CAPZA3	0.32451	0.282335	0.804257
CD47	0.32451	0.282335	0.804257
EIF2AK4	0.32451	0.282335	0.804257
FILIP1	0.32451	0.282335	0.804257
FLNB	0.32451	0.282335	0.804257
FOXP4	0.32451	0.282335	0.804257
GABRB2	0.299845	0.282335	0.804257
GAP43	0.32451	0.282335	0.804257
GRB7	0.32451	0.282335	0.804257
IRX5	0.295939	0.282335	0.804257
ITGAL	0.423719	0.282335	0.804257
LLGL2	0.250263	0.288163	0.804257
MARCH10	0.32451	0.282335	0.804257
MKRN3	0.295939	0.282335	0.804257
MUM1L1	0.299845	0.282335	0.804257
NDUFA4	0.32451	0.282335	0.804257
PLBD2	0.295939	0.282335	0.804257
PLCG2	0.32451	0.282335	0.804257
PYGM	0.326815	0.282335	0.804257
RALGAPA2	0.295939	0.282335	0.804257
TAF7L	0.32451	0.282335	0.804257
TSC22D1	0.32451	0.282335	0.804257
VGLL1	0.32451	0.282335	0.804257
VWCE	0.295939	0.282335	0.804257
WDR44	0.32451	0.282335	0.804257
XDH	0.435311	0.282335	0.804257
ZFAT	0.32451	0.282335	0.804257
ZNF189	0.32451	0.282335	0.804257
ZNF667	0.32451	0.282335	0.804257
CR2	0.314796	0.282335	0.826372
NOTCH2	0.314891	0.282335	0.826372
BCL11B	0.253177	0.282335	0.828186
CYP11B2	0.321503	0.279421	0.837762
DOPEY2	0.218191	0.285249	0.837762
FZR1	0.321503	0.279421	0.837762
GALNT3	0.264996	0.285249	0.837762
KIAA1211	0.407782	0.279421	0.837762
KRT40	0.321503	0.279421	0.837762
LGR5	0.218191	0.285249	0.837762
MPHOSPH10	0.264996	0.285249	0.837762
PCNT	0.264996	0.285249	0.837762
PKHD1L1	0.264996	0.285249	0.837762
PTPN11	0.323663	0.279421	0.837762
TMC1	0.264996	0.285249	0.837762
ABCA1	0.314891	0.282335	0.847142
ABCB11	0.314891	0.282335	0.847142
ACAN	0.314891	0.282335	0.847142
ACLY	0.314891	0.282335	0.847142
ACOXL	0.314891	0.282335	0.847142
ACTR3	0.314891	0.282335	0.847142
ADAM22	0.314891	0.282335	0.847142
ADPRM	0.314891	0.282335	0.847142
AKAP13	0.314891	0.282335	0.847142
ANLN	0.314891	0.282335	0.847142
AR	0.314891	0.282335	0.847142
ASTL	0.314891	0.282335	0.847142
ATXN1	0.314891	0.282335	0.847142
BCOR	0.314891	0.282335	0.847142
BIRC3	0.314891	0.282335	0.847142
BMP6	0.314891	0.282335	0.847142
C14orf37	0.314891	0.282335	0.847142
C17orf74	0.314891	0.282335	0.847142
C3orf14	0.314891	0.282335	0.847142
CAPN11	0.314891	0.282335	0.847142
CARD14	0.301749	0.282335	0.847142
CASZ1	0.314891	0.282335	0.847142
CATSPERG	0.314891	0.282335	0.847142
CD68	0.314891	0.282335	0.847142
CDK5	0.314891	0.282335	0.847142
CECR2	0.314891	0.282335	0.847142
CENPF	0.314891	0.282335	0.847142
CEP128	0.301749	0.282335	0.847142
CEP152	0.314891	0.282335	0.847142
CEP250	0.314891	0.282335	0.847142
CHCHD6	0.314891	0.282335	0.847142
CHD5	0.314891	0.282335	0.847142
CHRNB4	0.314891	0.282335	0.847142
CMIP	0.314891	0.282335	0.847142
CPXM2	0.314891	0.282335	0.847142
CRIM1	0.314891	0.282335	0.847142
CRLF1	0.314891	0.282335	0.847142
CUBN	0.314891	0.282335	0.847142
DAAM2	0.314891	0.282335	0.847142
DMAP1	0.314891	0.282335	0.847142
DNAH1	0.314891	0.282335	0.847142
DOCK6	0.314891	0.282335	0.847142
DSCAM	0.314891	0.282335	0.847142
EFCAB7	0.301749	0.282335	0.847142
EXOC7	0.314891	0.282335	0.847142
FAM73B	0.314891	0.282335	0.847142
FBLN1	0.314891	0.282335	0.847142
FBRSL1	0.314891	0.282335	0.847142
FBXW9	0.314891	0.282335	0.847142
FECH	0.432008	0.282335	0.847142
FMN1	0.279291	0.282335	0.847142
FMNL1	0.314891	0.282335	0.847142
FMNL2	0.314891	0.282335	0.847142
FN1	0.314891	0.282335	0.847142
FRMPD4	0.314891	0.282335	0.847142
FZD9	0.314891	0.282335	0.847142
GAA	0.314891	0.282335	0.847142
GARNL3	0.314891	0.282335	0.847142
GBF1	0.314891	0.282335	0.847142
GCC1	0.314891	0.282335	0.847142
GGACT	0.314891	0.282335	0.847142
GLI3	0.314891	0.282335	0.847142
GPER1	0.314891	0.282335	0.847142
GPI	0.314891	0.282335	0.847142
GPR75-ASB3	0.314891	0.282335	0.847142
GPR97	0.314891	0.282335	0.847142
GPRC5D	0.314891	0.282335	0.847142
GRM2	0.314891	0.282335	0.847142
GTF3C1	0.314891	0.282335	0.847142
HERC2	0.314891	0.282335	0.847142
HHEX	0.314891	0.282335	0.847142
HK3	0.314891	0.282335	0.847142
HKDC1	0.314891	0.282335	0.847142
HPS1	0.314891	0.282335	0.847142
IGF1R	0.314891	0.282335	0.847142
IGSF1	0.432008	0.282335	0.847142
IL17RE	0.314891	0.282335	0.847142
IL20RA	0.314891	0.282335	0.847142
INPP5K	0.314891	0.282335	0.847142
ITGB6	0.314891	0.282335	0.847142
KANK1	0.314891	0.282335	0.847142
KCND3	0.294808	0.282335	0.847142
KCNT1	0.314891	0.282335	0.847142
KIAA0226	0.314891	0.282335	0.847142
KIAA0556	0.314891	0.282335	0.847142
KIAA1549	0.314891	0.282335	0.847142
KLC1	0.314891	0.282335	0.847142
KLF3	0.314891	0.282335	0.847142
LAMA5	0.314891	0.282335	0.847142
LIN9	0.314891	0.282335	0.847142
LRRC8A	0.314891	0.282335	0.847142
MAN2A2	0.314891	0.282335	0.847142
MAST3	0.314891	0.282335	0.847142
MCM5	0.314891	0.282335	0.847142
MISP	0.301749	0.282335	0.847142
MTMR12	0.314891	0.282335	0.847142
MYH14	0.314891	0.282335	0.847142
MYOCD	0.314891	0.282335	0.847142
MYOM1	0.314891	0.282335	0.847142
NFIX	0.314891	0.282335	0.847142
NFKBIB	0.314891	0.282335	0.847142
NLRP14	0.314891	0.282335	0.847142
NPC1L1	0.301749	0.282335	0.847142
OR2AK2	0.314891	0.282335	0.847142
OR2M4	0.301749	0.282335	0.847142
OR56A3	0.314891	0.282335	0.847142
PAPPA	0.314891	0.282335	0.847142
PCDHGA7	0.314891	0.282335	0.847142
PCSK5	0.314891	0.282335	0.847142
PEAK1	0.314891	0.282335	0.847142
PHLDB2	0.314891	0.282335	0.847142
PHRF1	0.314891	0.282335	0.847142
PIK3C2B	0.314891	0.282335	0.847142
PKP2	0.314891	0.282335	0.847142
PLCD4	0.314891	0.282335	0.847142
POLQ	0.314891	0.282335	0.847142
POM121L2	0.314891	0.282335	0.847142
PPL	0.314891	0.282335	0.847142
PRDM7	0.314891	0.282335	0.847142
PRODH2	0.42044	0.282335	0.847142
PSME4	0.314891	0.282335	0.847142
PTCH2	0.314891	0.282335	0.847142
PTGDR	0.279291	0.282335	0.847142
PTPN14	0.314891	0.282335	0.847142
PTX4	0.314891	0.282335	0.847142
RAG1	0.301749	0.282335	0.847142
RALGAPA1	0.314891	0.282335	0.847142
RAPGEF1	0.314891	0.282335	0.847142
RELN	0.314891	0.282335	0.847142
RGS7	0.301749	0.282335	0.847142
RHOD	0.314891	0.282335	0.847142
ROBO2	0.314891	0.282335	0.847142
ROR2	0.314891	0.282335	0.847142
SCN4A	0.314891	0.282335	0.847142
SDCCAG3	0.314891	0.282335	0.847142
SDPR	0.314891	0.282335	0.847142
SETDB1	0.314891	0.282335	0.847142
SIGLEC6	0.301749	0.282335	0.847142
SKIV2L2	0.314891	0.282335	0.847142
SLC4A2	0.314891	0.282335	0.847142
SLC9A4	0.314891	0.282335	0.847142
SLIT1	0.314891	0.282335	0.847142
SMOX	0.314891	0.282335	0.847142
SOGA2	0.314891	0.282335	0.847142
SPNS1	0.314891	0.282335	0.847142
SPR	0.314891	0.282335	0.847142
STRN3	0.314891	0.282335	0.847142
SUN2	0.314891	0.282335	0.847142
TBC1D14	0.314891	0.282335	0.847142
TBC1D8	0.314891	0.282335	0.847142
TBX3	0.301749	0.282335	0.847142
TECR	0.314891	0.282335	0.847142
TEP1	0.314891	0.282335	0.847142
TM7SF3	0.301749	0.282335	0.847142
TMC5	0.314891	0.282335	0.847142
TMED3	0.314891	0.282335	0.847142
TMEM132D	0.314891	0.282335	0.847142
TMEM145	0.314891	0.282335	0.847142
TMTC2	0.314891	0.282335	0.847142
TMTC4	0.314891	0.282335	0.847142
TNRC6B	0.314891	0.282335	0.847142
TOPAZ1	0.314891	0.282335	0.847142
TP53BP2	0.314891	0.282335	0.847142
TRPM7	0.314891	0.282335	0.847142
TRRAP	0.314891	0.282335	0.847142
VPS13B	0.314891	0.282335	0.847142
WNT10A	0.314891	0.282335	0.847142
XIRP1	0.314891	0.282335	0.847142
XYLB	0.314891	0.282335	0.847142
ZC3H13	0.314891	0.282335	0.847142
ZFHX2	0.314891	0.282335	0.847142
ZMYM2	0.314891	0.282335	0.847142
ZNF33B	0.269752	0.282335	0.847142
ZNF358	0.314891	0.282335	0.847142
BCORL1	0.345059	0.276507	0.857565
CPAMD8	0.282335	0.282335	0.873468
FAM83H	0.411591	0.279421	0.873468
KSR2	0.321503	0.279421	0.873468
LOXHD1	0.218191	0.285249	0.873468
LPHN1	0.218191	0.285249	0.873468
MYO5C	0.282335	0.282335	0.873468
OVCH1	0.218191	0.285249	0.873468
PIK3CA	0.441664	0.279421	0.873468
PKHD1	0.264996	0.285249	0.873468
SMARCA4	0.314891	0.282335	0.888983
ALG8	0.302999	0.276507	0.890485
ALPK1	0.314796	0.282335	0.890485
ATP2B3	0.314796	0.282335	0.890485
ATP6V1C2	0.314796	0.282335	0.890485
C17orf59	0.314796	0.282335	0.890485
C7orf33	0.307474	0.282335	0.890485
CLUH	0.314796	0.282335	0.890485
DLGAP4	0.428454	0.282335	0.890485
FAM105A	0.40168	0.282335	0.890485
FGFR1	0.307474	0.282335	0.890485
GPR68	0.307474	0.282335	0.890485
IRX2	0.302042	0.282335	0.890485
KCNK3	0.269847	0.282335	0.890485
KRT36	0.314796	0.282335	0.890485
MAD1L1	0.308136	0.282335	0.890485
PCDH11X	0.307474	0.282335	0.890485
PDZRN4	0.307474	0.282335	0.890485
PLEKHG4B	0.314796	0.282335	0.890485
RAB11FIP1	0.349674	0.282335	0.890485
RBM46	0.307474	0.282335	0.890485
RPGR	0.314796	0.282335	0.890485
SLX4	0.302042	0.282335	0.890485
SPTBN4	0.314796	0.282335	0.890485
TCHH	0.314796	0.282335	0.890485
TSHZ2	0.307474	0.282335	0.890485
UNC13B	0.314796	0.282335	0.890485
VIT	0.40168	0.282335	0.890485
PTEN	0.264996	0.304833	0.89755
PHLPP1	0.218191	0.285249	0.909433
PRR14L	0.218191	0.285249	0.909433
TDRD6	0.312511	0.282335	0.920576
ADAMTS3	0.371361	0.282335	0.934158
ALOX15	0.30277	0.282335	0.934158
APOBEC1	0.312511	0.282335	0.934158
ARHGAP17	0.312511	0.282335	0.934158
ARHGAP39	0.30277	0.282335	0.934158
CHST12	0.371361	0.282335	0.934158
CLCA1	0.312511	0.282335	0.934158
CLEC2A	0.30277	0.282335	0.934158
CNOT3	0.41172	0.282335	0.934158
CRNN	0.371361	0.282335	0.934158
CTNNA2	0.398378	0.282335	0.934158
CYP2F1	0.298611	0.282335	0.934158
FAAH	0.371361	0.282335	0.934158
FGGY	0.298611	0.282335	0.934158
JAKMIP3	0.322949	0.282335	0.934158
KEL	0.371361	0.282335	0.934158
NLRP4	0.312511	0.282335	0.934158
NLRP5	0.30277	0.282335	0.934158
PDILT	0.30277	0.282335	0.934158
PHACTR4	0.41172	0.282335	0.934158
RAPGEF2	0.41172	0.282335	0.934158
RYR1	0.312511	0.282335	0.934158
SAP130	0.371361	0.282335	0.934158
SNAP91	0.312511	0.282335	0.934158
SPHKAP	0.371361	0.282335	0.934158
DVL1	0.218191	0.285249	0.945585
PLXDC1	0.276507	0.285249	0.945585
PLXNB3	0.282335	0.282335	0.945585
PSMC2	0.264996	0.285249	0.945585
SNED1	0.379032	0.279421	0.945585
VIPR1	0.264996	0.285249	0.945585
EGFR	0.322014	0.282335	0.960056
ATRX	0.323663	0.279421	0.962534
ADAM10	0.398225	0.282335	0.978031
ARHGEF18	0.308639	0.282335	0.978031
CACNA1C	0.310221	0.282335	0.978031
CAMK4	0.398225	0.282335	0.978031
CRX	0.383304	0.282335	0.978031
DCAF6	0.310221	0.282335	0.978031
EFNB3	0.308639	0.282335	0.978031
ELFN1	0.278316	0.282335	0.978031
FBXL13	0.308639	0.282335	0.978031
GHSR	0.308639	0.282335	0.978031
KAL1	0.310221	0.282335	0.978031
LRRK2	0.310221	0.282335	0.978031
MED12L	0.310221	0.282335	0.978031
NCOA4	0.383304	0.282335	0.978031
NES	0.310221	0.282335	0.978031
PARVG	0.308639	0.282335	0.978031
PLBD1	0.398225	0.282335	0.978031
SHROOM3	0.383304	0.282335	0.978031
SLC7A6OS	0.308639	0.282335	0.978031
SNX9	0.383304	0.282335	0.978031
TFE3	0.398225	0.282335	0.978031
TNRC6A	0.284639	0.282335	0.978031
TPTE2	0.321372	0.282335	0.978031
ZNF169	0.310221	0.282335	0.978031
ZNF644	0.308639	0.282335	0.978031
FAM184A	0.407782	0.279421	0.981849
FRMPD3	0.218191	0.285249	0.981849
RBMXL3	0.276507	0.285249	0.981849
ADAM7	0.301718	0.282335	0.98409
NRK	0.262796	0.282335	0.98409
ARHGAP22	0.309448	0.282335	1
BANK1	0.308316	0.282335	1
CACNG3	0.309448	0.282335	1
CCER1	0.309448	0.282335	1
CDH23	0.383579	0.282335	1
CPN2	0.309448	0.282335	1
CPNE6	0.309448	0.282335	1
ENTHD2	0.309448	0.282335	1
FOXD1	0.449808	0.282335	1
KHDRBS2	0.309448	0.282335	1
KRT38	0.309448	0.282335	1
LRRC8E	0.343238	0.282335	1
MUC2	0.309448	0.282335	1
PIWIL1	0.309448	0.282335	1
POM121L12	0.309448	0.282335	1
PTK2B	0.309448	0.282335	1
PYHIN1	0.343238	0.282335	1
RBM33	0.309448	0.282335	1
SEC24C	0.384459	0.282335	1
ADAMTSL3	0.237428	0.285249	1
PRRC2C	0.310221	0.282335	1

## Sheet: CAER
Gene	median_mut	median_WT	p-value
UBQLN3	0.386364	0.170455	0.0146165
GOLGB1	0.340909	0.159091	0.0204252
SBNO2	0.329545	0.159091	0.0250742
SETD2	0.0454545	0.215909	0.0297396
CHD6	0.340909	0.170455	0.030166
MXRA5	0.340909	0.170455	0.030166
CADPS	0.306818	0.159091	0.0339855
NOTCH1	0.318182	0.170455	0.0357778
ACACA	0.318182	0.170455	0.0399947
APOA5	0.318182	0.170455	0.0399947
C12orf55	0.318182	0.170455	0.0399947
CCDC148	0.318182	0.170455	0.0399947
DENND4A	0.318182	0.170455	0.0399947
NPHP3	0.318182	0.170455	0.0399947
RPH3A	0.318182	0.170455	0.0399947
TMEM132C	0.318182	0.170455	0.0399947
TNFSF12	0.318182	0.170455	0.0399947
WIZ	0.318182	0.170455	0.0399947
ANO9	0.295455	0.170455	0.0422566
COL24A1	0.340909	0.170455	0.0422566
LMAN1L	0.340909	0.170455	0.0422566
NCKAP5	0.340909	0.170455	0.0422566
SPG11	0.340909	0.170455	0.0422566
TBXAS1	0.318182	0.170455	0.0422566
C20orf26	0.318182	0.159091	0.0443755
ITPR1	0.318182	0.159091	0.0443755
FSIP2	0.318182	0.170455	0.0446259
DOCK4	0.340909	0.170455	0.0497015
FMO1	0.340909	0.170455	0.0497015
FRY	0.318182	0.170455	0.0497015
PLA2R1	0.340909	0.170455	0.0497015
RECK	0.318182	0.170455	0.0497015
RUFY1	0.340909	0.170455	0.0497015
SP140L	0.340909	0.170455	0.0497015
SPAM1	0.340909	0.170455	0.0497015
TMEM232	0.340909	0.170455	0.0497015
PRKDC	0.5	0.181818	0.0566623
TRPC6	0.5	0.181818	0.0566623
A2M	0.318182	0.170455	0.0582166
ASH1L	0.318182	0.170455	0.0582166
ATP7A	0.318182	0.170455	0.0582166
POGZ	0.318182	0.170455	0.0582166
TEX13B	0.318182	0.170455	0.0582166
ARHGAP25	0.488636	0.181818	0.0642181
ASH2L	0.488636	0.181818	0.0642181
C1orf173	0.488636	0.181818	0.0642181
CACNB1	0.488636	0.181818	0.0642181
CCDC88B	0.488636	0.181818	0.0642181
CLEC4F	0.488636	0.181818	0.0642181
CTDSP1	0.488636	0.181818	0.0642181
DENND6B	0.488636	0.181818	0.0642181
EFCAB4B	0.488636	0.181818	0.0642181
FAM107B	0.488636	0.181818	0.0642181
FLT3	0.488636	0.181818	0.0642181
IL12RB2	0.488636	0.181818	0.0642181
NXF3	0.488636	0.181818	0.0642181
OR4D5	0.488636	0.181818	0.0642181
OR52J3	0.488636	0.181818	0.0642181
PPP1R26	0.488636	0.181818	0.0642181
PRSS38	0.0568182	0.204545	0.0642181
RAB11FIP1	0.0681818	0.204545	0.0642181
RASGRF2	0.488636	0.181818	0.0642181
RNF186	0.488636	0.181818	0.0642181
SGK1	0.488636	0.181818	0.0642181
SH3BP2	0.488636	0.181818	0.0642181
SLC25A24	0.488636	0.181818	0.0642181
SMIM17	0.488636	0.181818	0.0642181
SUV39H1	0.488636	0.181818	0.0642181
TARM1	0.0681818	0.204545	0.0642181
UGT1A6	0.488636	0.181818	0.0642181
WNK3	0.488636	0.181818	0.0642181
FLG	0.306818	0.159091	0.0670548
CNTNAP5	0.318182	0.170455	0.06791
SLC9C2	0.318182	0.170455	0.06791
ZNF521	0.318182	0.170455	0.06791
ADAMTS4	0.488636	0.181818	0.0682972
ERN1	0.488636	0.181818	0.0682972
FASN	0.488636	0.181818	0.0682972
FOXS1	0.488636	0.181818	0.0682972
INHBE	0.488636	0.181818	0.0682972
ITGAD	0.488636	0.181818	0.0682972
LILRA3	0.488636	0.181818	0.0682972
MFI2	0.488636	0.181818	0.0682972
PDLIM5	0.488636	0.181818	0.0682972
RBM14	0.488636	0.181818	0.0682972
TBX2	0.488636	0.181818	0.0682972
TNRC18	0.306818	0.159091	0.0687272
DSG4	0.375	0.181818	0.0725869
NARS2	0.375	0.181818	0.0725869
ABCC12	0.306818	0.159091	0.0750425
CIITA	0.306818	0.159091	0.0750425
MGA	0.306818	0.159091	0.0750425
ADAMTS19	0.295455	0.170455	0.0750819
SON	0.295455	0.170455	0.0750819
AQPEP	0.477273	0.181818	0.0770948
ATM	0.477273	0.181818	0.0770948
DCAF12L2	0.477273	0.181818	0.0770948
DNAAF1	0.477273	0.181818	0.0770948
GREB1	0.477273	0.181818	0.0770948
INPP5B	0.477273	0.181818	0.0770948
PDE8A	0.477273	0.181818	0.0770948
RIPK2	0.477273	0.181818	0.0770948
KMT2E	0.329545	0.159091	0.0783736
UBA1	0.329545	0.159091	0.0783736
AMBRA1	0.318182	0.170455	0.0788934
CEP350	0.318182	0.170455	0.0788934
FLT4	0.318182	0.170455	0.0788934
MAP1B	0.318182	0.170455	0.0788934
NAV2	0.318182	0.170455	0.0788934
RBBP6	0.318182	0.170455	0.0788934
SHANK3	0.318182	0.170455	0.0788934
ARHGAP4	0.363636	0.181818	0.0818282
ARX	0.363636	0.181818	0.0818282
ATL2	0.363636	0.181818	0.0818282
C4orf50	0.363636	0.181818	0.0818282
CLC	0.363636	0.181818	0.0818282
DBR1	0.363636	0.181818	0.0818282
DDX19B	0.363636	0.181818	0.0818282
DPP10	0.363636	0.181818	0.0818282
EDA2R	0.363636	0.181818	0.0818282
ELF5	0.363636	0.181818	0.0818282
FBXO24	0.363636	0.181818	0.0818282
GOLGA6L4	0.363636	0.181818	0.0818282
HK1	0.363636	0.181818	0.0818282
KIAA1211L	0.363636	0.181818	0.0818282
KRT12	0.363636	0.181818	0.0818282
MAGEB10	0.363636	0.181818	0.0818282
MAGEB6	0.363636	0.181818	0.0818282
MARCH1	0.363636	0.181818	0.0818282
MEOX2	0.363636	0.181818	0.0818282
MYLK	0.363636	0.181818	0.0818282
NLRP6	0.363636	0.181818	0.0818282
OR14C36	0.363636	0.181818	0.0818282
OR52B6	0.363636	0.181818	0.0818282
OSR1	0.363636	0.181818	0.0818282
PCDHGB3	0.363636	0.181818	0.0818282
PPEF2	0.363636	0.181818	0.0818282
RFX8	0.363636	0.181818	0.0818282
SLC25A52	0.363636	0.181818	0.0818282
SLC33A1	0.363636	0.181818	0.0818282
SLC35D1	0.363636	0.181818	0.0818282
SPACA7	0.363636	0.181818	0.0818282
TAC4	0.363636	0.181818	0.0818282
TTC9B	0.363636	0.181818	0.0818282
ADAM28	0.295455	0.170455	0.0828607
AIFM3	0.363636	0.181818	0.0867947
KDM3B	0.363636	0.181818	0.0867947
MET	0.363636	0.181818	0.0867947
PHOX2B	0.363636	0.181818	0.0867947
PLXNB1	0.363636	0.181818	0.0867947
SLC9A2	0.363636	0.181818	0.0867947
YOD1	0.363636	0.181818	0.0867947
ATR	0.306818	0.159091	0.0890942
KIAA0100	0.306818	0.159091	0.0890942
SALL3	0.318182	0.159091	0.0890942
AVPR1A	0.0909091	0.204545	0.0912801
CHGB	0.136364	0.204545	0.0912801
CTNNA2	0.0909091	0.204545	0.0920017
GLYATL3	0.0795455	0.204545	0.0920017
TKTL2	0.0909091	0.204545	0.0920017
UGT2B4	0.0795455	0.204545	0.0920017
CIT	0.306818	0.181818	0.0929198
MYO7B	0.306818	0.181818	0.0929198
ACE2	0.295455	0.170455	0.0957407
BMP7	0.352273	0.181818	0.0974568
CCDC129	0.352273	0.181818	0.0974568
CCDC54	0.352273	0.181818	0.0974568
DIDO1	0.352273	0.181818	0.0974568
ESPNL	0.352273	0.181818	0.0974568
EXOC1	0.352273	0.181818	0.0974568
FANCD2	0.352273	0.181818	0.0974568
GLYAT	0.352273	0.181818	0.0974568
KIAA1107	0.352273	0.181818	0.0974568
PHF8	0.352273	0.181818	0.0974568
PROB1	0.352273	0.181818	0.0974568
RB1	0.352273	0.181818	0.0974568
SCML1	0.352273	0.181818	0.0974568
SLCO1A2	0.352273	0.181818	0.0974568
TNS3	0.352273	0.181818	0.0974568
ZNF454	0.352273	0.181818	0.0974568
GRIP1	0.352273	0.181818	0.103167
ANGEL2	0.295455	0.170455	0.105184
INTS1	0.295455	0.170455	0.105184
SKOR2	0.0681818	0.204545	0.109141
ADAMTS2	0.318182	0.170455	0.110176
AKAP9	0.340909	0.181818	0.115385
CNTN6	0.340909	0.181818	0.115385
CXCL12	0.340909	0.181818	0.115385
DOPEY1	0.340909	0.181818	0.115385
FAM98B	0.340909	0.181818	0.115385
GFRA2	0.340909	0.181818	0.115385
ILDR1	0.340909	0.181818	0.115385
PADI3	0.340909	0.181818	0.115385
PIGO	0.340909	0.181818	0.115385
POU3F3	0.340909	0.181818	0.115385
SLC12A5	0.340909	0.181818	0.115385
SSTR5	0.340909	0.181818	0.115385
SULF2	0.340909	0.181818	0.115385
TUBA3C	0.340909	0.181818	0.115385
UBR5	0.340909	0.181818	0.115385
ABCG2	0.136364	0.204545	0.120719
CDC27	0.318182	0.170455	0.120719
TTC28	0.295455	0.170455	0.120719
CACNA1E	0.306818	0.181818	0.128467
CARD11	0.102273	0.204545	0.128712
EGF	0.102273	0.204545	0.128712
FAM105A	0.102273	0.204545	0.128712
MSR1	0.0795455	0.204545	0.128712
NTF3	0.0795455	0.204545	0.128712
VIT	0.102273	0.204545	0.128712
PPP1R32	0.318182	0.170455	0.132036
BFSP2	0.329545	0.181818	0.13581
DNAJB6	0.329545	0.181818	0.13581
EPHB3	0.329545	0.181818	0.13581
FOXRED1	0.329545	0.181818	0.13581
HCN1	0.329545	0.181818	0.13581
HNF1B	0.329545	0.181818	0.13581
LRRIQ1	0.329545	0.181818	0.13581
MEF2D	0.329545	0.181818	0.13581
MMP24	0.329545	0.181818	0.13581
NPAT	0.329545	0.181818	0.13581
PCF11	0.329545	0.181818	0.13581
RRP12	0.329545	0.181818	0.13581
SLC2A12	0.329545	0.181818	0.13581
TM4SF19	0.329545	0.181818	0.13581
CNTNAP2	0.284091	0.159091	0.138828
HSPG2	0.295455	0.170455	0.142338
MEGF9	0.295455	0.170455	0.144157
PARP4	0.295455	0.170455	0.144157
SETD1A	0.318182	0.170455	0.144157
SETX	0.295455	0.170455	0.144157
BRWD3	0.272727	0.159091	0.144244
KIF2B	0.318182	0.181818	0.15053
ADAM2	0.454545	0.181818	0.150907
ADORA3	0.0909091	0.204545	0.150907
SLIT2	0.306818	0.181818	0.15556
CYLC2	0.318182	0.170455	0.157115
GAL3ST4	0.340909	0.170455	0.157115
MYT1L	0.340909	0.170455	0.157115
PCDHA6	0.136364	0.204545	0.157115
ZSCAN1	0.136364	0.204545	0.157115
BAZ1B	0.318182	0.181818	0.15892
CACNA1A	0.318182	0.181818	0.15892
CDC37	0.318182	0.181818	0.15892
CDH1	0.318182	0.181818	0.15892
DCAF11	0.318182	0.181818	0.15892
DCTN2	0.318182	0.181818	0.15892
DUSP27	0.318182	0.181818	0.15892
EFNA1	0.318182	0.181818	0.15892
ENC1	0.318182	0.181818	0.15892
FAM135B	0.318182	0.181818	0.15892
FAM149A	0.318182	0.181818	0.15892
GPR155	0.318182	0.181818	0.15892
GRIK1	0.318182	0.181818	0.15892
GUCY2C	0.318182	0.181818	0.15892
HMCN2	0.318182	0.181818	0.15892
KLHL1	0.318182	0.181818	0.15892
LYAR	0.318182	0.181818	0.15892
MNX1	0.318182	0.181818	0.15892
MYRF	0.318182	0.181818	0.15892
NNT	0.318182	0.181818	0.15892
PAPLN	0.318182	0.181818	0.15892
PIK3C2G	0.318182	0.181818	0.15892
PRDM1	0.318182	0.181818	0.15892
PRG4	0.318182	0.181818	0.15892
SCNN1B	0.318182	0.181818	0.15892
SHMT2	0.318182	0.181818	0.15892
STRN	0.318182	0.181818	0.15892
SYN3	0.318182	0.181818	0.15892
TEX14	0.318182	0.181818	0.15892
WFS1	0.318182	0.181818	0.15892
ZNF407	0.318182	0.181818	0.15892
ZZEF1	0.318182	0.181818	0.15892
APC2	0.295455	0.170455	0.163916
TG	0.295455	0.170455	0.163916
LRRCC1	0.443182	0.181818	0.167251
PDE12	0.295455	0.170455	0.170936
ATP8B3	0.295455	0.170455	0.178179
DEPDC5	0.136364	0.204545	0.178179
DYNC1H1	0.306818	0.181818	0.180195
FAM47A	0.306818	0.181818	0.180195
PTPRS	0.284091	0.159091	0.180195
A2ML1	0.306818	0.181818	0.18489
AAK1	0.306818	0.181818	0.18489
ABCA13	0.306818	0.181818	0.18489
ABCA2	0.306818	0.181818	0.18489
ABCA4	0.306818	0.181818	0.18489
ABCA5	0.306818	0.181818	0.18489
ABCC8	0.306818	0.181818	0.18489
ABHD10	0.306818	0.181818	0.18489
ABI3BP	0.306818	0.181818	0.18489
AC004381.6	0.306818	0.181818	0.18489
ACOT4	0.306818	0.181818	0.18489
ADAMTS9	0.306818	0.181818	0.18489
ADAMTSL1	0.306818	0.181818	0.18489
ADCK2	0.306818	0.181818	0.18489
ADCY8	0.306818	0.181818	0.18489
ADRA1B	0.306818	0.181818	0.18489
AGRN	0.306818	0.181818	0.18489
AHCTF1	0.306818	0.181818	0.18489
ALMS1	0.306818	0.181818	0.18489
ALS2CR11	0.306818	0.181818	0.18489
ANKRD17	0.306818	0.181818	0.18489
ANKRD28	0.306818	0.181818	0.18489
ANKRD34C	0.306818	0.181818	0.18489
ANO6	0.306818	0.181818	0.18489
ANO7	0.306818	0.181818	0.18489
AP2A1	0.306818	0.181818	0.18489
APC	0.306818	0.181818	0.18489
APLP1	0.306818	0.181818	0.18489
ARHGAP19	0.306818	0.181818	0.18489
ARHGAP31	0.306818	0.181818	0.18489
ARHGAP32	0.306818	0.181818	0.18489
ARHGEF39	0.306818	0.181818	0.18489
ARID2	0.306818	0.181818	0.18489
ARSB	0.306818	0.181818	0.18489
ASNS	0.306818	0.181818	0.18489
ATAD5	0.306818	0.181818	0.18489
ATF2	0.306818	0.181818	0.18489
ATF6	0.306818	0.181818	0.18489
ATG4D	0.306818	0.181818	0.18489
ATP11A	0.306818	0.181818	0.18489
ATP11C	0.306818	0.181818	0.18489
ATP13A4	0.306818	0.181818	0.18489
ATP1B4	0.306818	0.181818	0.18489
ATP2B4	0.306818	0.181818	0.18489
ATRIP	0.306818	0.181818	0.18489
ATXN7	0.306818	0.181818	0.18489
AXIN1	0.306818	0.181818	0.18489
BAZ2B	0.306818	0.181818	0.18489
BBS9	0.306818	0.181818	0.18489
BCAR1	0.306818	0.181818	0.18489
BCLAF1	0.306818	0.181818	0.18489
BMP10	0.306818	0.181818	0.18489
BMPR2	0.306818	0.181818	0.18489
BPTF	0.306818	0.181818	0.18489
BRAF	0.306818	0.181818	0.18489
BTBD3	0.306818	0.181818	0.18489
BZRAP1	0.306818	0.181818	0.18489
C10orf71	0.306818	0.181818	0.18489
C17orf80	0.306818	0.181818	0.18489
C3orf35	0.306818	0.181818	0.18489
CA2	0.306818	0.181818	0.18489
CAND2	0.306818	0.181818	0.18489
CAPN15	0.306818	0.181818	0.18489
CASC5	0.306818	0.181818	0.18489
CCDC135	0.306818	0.181818	0.18489
CCDC66	0.306818	0.181818	0.18489
CCDC88C	0.306818	0.181818	0.18489
CCT7	0.306818	0.181818	0.18489
CD44	0.306818	0.181818	0.18489
CDHR1	0.306818	0.181818	0.18489
CDK16	0.306818	0.181818	0.18489
CELSR1	0.306818	0.181818	0.18489
CELSR3	0.306818	0.181818	0.18489
CEP164	0.306818	0.181818	0.18489
CEP192	0.306818	0.181818	0.18489
CEP76	0.306818	0.181818	0.18489
CES1	0.306818	0.181818	0.18489
CHD2	0.306818	0.181818	0.18489
CHD3	0.306818	0.181818	0.18489
CHL1	0.306818	0.181818	0.18489
CHM	0.306818	0.181818	0.18489
CHPF	0.306818	0.181818	0.18489
CHRNA4	0.306818	0.181818	0.18489
CHST10	0.306818	0.181818	0.18489
CHSY1	0.306818	0.181818	0.18489
CILP2	0.306818	0.181818	0.18489
CKAP2L	0.306818	0.181818	0.18489
CLCN1	0.306818	0.181818	0.18489
CNKSR3	0.306818	0.181818	0.18489
CNOT1	0.306818	0.181818	0.18489
CNOT6	0.306818	0.181818	0.18489
CNTRL	0.306818	0.181818	0.18489
COL15A1	0.306818	0.181818	0.18489
COL4A2	0.306818	0.181818	0.18489
COL6A5	0.306818	0.181818	0.18489
COL7A1	0.306818	0.181818	0.18489
COL9A3	0.306818	0.181818	0.18489
COPB2	0.306818	0.181818	0.18489
CORO2B	0.306818	0.181818	0.18489
COX5B	0.306818	0.181818	0.18489
CPPED1	0.306818	0.181818	0.18489
CPZ	0.306818	0.181818	0.18489
CREBRF	0.306818	0.181818	0.18489
CRYBG3	0.306818	0.181818	0.18489
CSTF2	0.306818	0.181818	0.18489
CTBS	0.306818	0.181818	0.18489
CWF19L1	0.306818	0.181818	0.18489
DAGLA	0.306818	0.181818	0.18489
DCC	0.306818	0.181818	0.18489
DDX17	0.306818	0.181818	0.18489
DDX41	0.306818	0.181818	0.18489
DDX46	0.306818	0.181818	0.18489
DDX51	0.306818	0.181818	0.18489
DDX60L	0.306818	0.181818	0.18489
DFNA5	0.306818	0.181818	0.18489
DFNB59	0.306818	0.181818	0.18489
DHX29	0.306818	0.181818	0.18489
DHX35	0.306818	0.181818	0.18489
DHX40	0.306818	0.181818	0.18489
DIEXF	0.306818	0.181818	0.18489
DIP2B	0.306818	0.181818	0.18489
DIRC2	0.306818	0.181818	0.18489
DLD	0.306818	0.181818	0.18489
DLGAP2	0.306818	0.181818	0.18489
DMXL1	0.306818	0.181818	0.18489
DNAH14	0.306818	0.181818	0.18489
DNAH8	0.306818	0.181818	0.18489
DNAJB1	0.306818	0.181818	0.18489
DNHD1	0.306818	0.181818	0.18489
DNMT3B	0.306818	0.181818	0.18489
DOCK7	0.306818	0.181818	0.18489
DSC3	0.306818	0.181818	0.18489
DSG1	0.306818	0.181818	0.18489
EARS2	0.306818	0.181818	0.18489
ECT2L	0.306818	0.181818	0.18489
EEFSEC	0.306818	0.181818	0.18489
EHBP1L1	0.306818	0.181818	0.18489
EHD2	0.306818	0.181818	0.18489
EIF2AK3	0.306818	0.181818	0.18489
EIF4A3	0.306818	0.181818	0.18489
EIF4G3	0.306818	0.181818	0.18489
EML6	0.306818	0.181818	0.18489
ENAM	0.306818	0.181818	0.18489
ENOX2	0.306818	0.181818	0.18489
EPHX2	0.306818	0.181818	0.18489
ERC1	0.306818	0.181818	0.18489
ERC2	0.306818	0.181818	0.18489
ESRP1	0.306818	0.181818	0.18489
EXTL1	0.306818	0.181818	0.18489
FA2H	0.306818	0.181818	0.18489
FAM114A1	0.306818	0.181818	0.18489
FAM114A2	0.306818	0.181818	0.18489
FAM189A1	0.306818	0.181818	0.18489
FAM208B	0.306818	0.181818	0.18489
FAM83A	0.306818	0.181818	0.18489
FAM83C	0.306818	0.181818	0.18489
FAM91A1	0.306818	0.181818	0.18489
FANCB	0.306818	0.181818	0.18489
FBF1	0.306818	0.181818	0.18489
FBN1	0.306818	0.181818	0.18489
FDFT1	0.306818	0.181818	0.18489
FERMT2	0.306818	0.181818	0.18489
FETUB	0.306818	0.181818	0.18489
FGF12	0.306818	0.181818	0.18489
FGFR4	0.306818	0.181818	0.18489
FKBP15	0.306818	0.181818	0.18489
FLII	0.306818	0.181818	0.18489
FNDC3A	0.306818	0.181818	0.18489
FREM3	0.306818	0.181818	0.18489
GABBR2	0.306818	0.181818	0.18489
GABRE	0.306818	0.181818	0.18489
GAK	0.306818	0.181818	0.18489
GANC	0.306818	0.181818	0.18489
GAPVD1	0.306818	0.181818	0.18489
GCC2	0.306818	0.181818	0.18489
GDF6	0.306818	0.181818	0.18489
GIGYF1	0.306818	0.181818	0.18489
GK5	0.306818	0.181818	0.18489
GNAL	0.306818	0.181818	0.18489
GPR113	0.306818	0.181818	0.18489
GPR119	0.306818	0.181818	0.18489
GPR45	0.306818	0.181818	0.18489
GRIN2B	0.306818	0.181818	0.18489
GSN	0.306818	0.181818	0.18489
GTF3C3	0.306818	0.181818	0.18489
GYS2	0.306818	0.181818	0.18489
HEATR1	0.306818	0.181818	0.18489
HERC1	0.306818	0.181818	0.18489
HIP1	0.306818	0.181818	0.18489
HNRNPM	0.306818	0.181818	0.18489
HNRNPR	0.306818	0.181818	0.18489
HRASLS5	0.306818	0.181818	0.18489
HS6ST2	0.306818	0.181818	0.18489
HUWE1	0.306818	0.181818	0.18489
IGFN1	0.306818	0.181818	0.18489
IGLL1	0.306818	0.181818	0.18489
IGSF10	0.306818	0.181818	0.18489
IL31	0.306818	0.181818	0.18489
IL5RA	0.306818	0.181818	0.18489
INCENP	0.306818	0.181818	0.18489
INTS5	0.306818	0.181818	0.18489
ITGA5	0.306818	0.181818	0.18489
ITSN2	0.306818	0.181818	0.18489
JAK3	0.306818	0.181818	0.18489
JARID2	0.306818	0.181818	0.18489
KBTBD12	0.306818	0.181818	0.18489
KCNAB3	0.306818	0.181818	0.18489
KCND1	0.306818	0.181818	0.18489
KCNH3	0.306818	0.181818	0.18489
KCNN2	0.306818	0.181818	0.18489
KDM5C	0.306818	0.181818	0.18489
KHDC1L	0.306818	0.181818	0.18489
KIAA0368	0.306818	0.181818	0.18489
KIAA0947	0.306818	0.181818	0.18489
KIAA1549L	0.306818	0.181818	0.18489
KIAA1841	0.306818	0.181818	0.18489
KIF18A	0.306818	0.181818	0.18489
KIF18B	0.306818	0.181818	0.18489
KIF20A	0.306818	0.181818	0.18489
KLF10	0.306818	0.181818	0.18489
KLF11	0.306818	0.181818	0.18489
KLHL24	0.306818	0.181818	0.18489
KLHL4	0.306818	0.181818	0.18489
KLHL9	0.306818	0.181818	0.18489
KMT2B	0.306818	0.181818	0.18489
KRT16	0.306818	0.181818	0.18489
KTN1	0.306818	0.181818	0.18489
KY	0.306818	0.181818	0.18489
LAMA2	0.306818	0.181818	0.18489
LAMC2	0.306818	0.181818	0.18489
LARP7	0.306818	0.181818	0.18489
LARS	0.306818	0.181818	0.18489
LGI3	0.306818	0.181818	0.18489
LGR4	0.306818	0.181818	0.18489
LHX5	0.306818	0.181818	0.18489
LINGO3	0.306818	0.181818	0.18489
LMOD1	0.306818	0.181818	0.18489
LPHN2	0.306818	0.181818	0.18489
LPHN3	0.306818	0.181818	0.18489
LPIN3	0.306818	0.181818	0.18489
LPO	0.306818	0.181818	0.18489
LRIT1	0.306818	0.181818	0.18489
LRSAM1	0.306818	0.181818	0.18489
LTK	0.306818	0.181818	0.18489
MADD	0.306818	0.181818	0.18489
MAGEA11	0.306818	0.181818	0.18489
MAGI3	0.306818	0.181818	0.18489
MAP3K4	0.306818	0.181818	0.18489
MAP3K9	0.306818	0.181818	0.18489
MAP4	0.306818	0.181818	0.18489
MAP4K4	0.306818	0.181818	0.18489
MARCO	0.306818	0.181818	0.18489
MAST1	0.306818	0.181818	0.18489
MCM2	0.306818	0.181818	0.18489
MCM3AP	0.306818	0.181818	0.18489
MCPH1	0.306818	0.181818	0.18489
MCTP2	0.306818	0.181818	0.18489
MDGA2	0.306818	0.181818	0.18489
MED13L	0.306818	0.181818	0.18489
MEGF11	0.306818	0.181818	0.18489
MEI1	0.306818	0.181818	0.18489
METTL16	0.306818	0.181818	0.18489
METTL2B	0.306818	0.181818	0.18489
MICAL2	0.306818	0.181818	0.18489
MIS18A	0.306818	0.181818	0.18489
MMP16	0.306818	0.181818	0.18489
MOGS	0.306818	0.181818	0.18489
MPDZ	0.306818	0.181818	0.18489
MRC2	0.306818	0.181818	0.18489
MSH6	0.306818	0.181818	0.18489
MTUS1	0.306818	0.181818	0.18489
MXI1	0.306818	0.181818	0.18489
MYH10	0.306818	0.181818	0.18489
MYH2	0.306818	0.181818	0.18489
MYO18A	0.306818	0.181818	0.18489
MYO3B	0.306818	0.181818	0.18489
NBEAL1	0.306818	0.181818	0.18489
NCAN	0.306818	0.181818	0.18489
NCKAP5L	0.306818	0.181818	0.18489
NCOA2	0.306818	0.181818	0.18489
NCOA7	0.306818	0.181818	0.18489
NEK9	0.306818	0.181818	0.18489
NFIB	0.306818	0.181818	0.18489
NHS	0.306818	0.181818	0.18489
NIPAL4	0.306818	0.181818	0.18489
NME8	0.306818	0.181818	0.18489
NOD1	0.306818	0.181818	0.18489
NOM1	0.306818	0.181818	0.18489
NOMO1	0.306818	0.181818	0.18489
NPR1	0.306818	0.181818	0.18489
NRBP2	0.306818	0.181818	0.18489
NRG1	0.306818	0.181818	0.18489
NSD1	0.306818	0.181818	0.18489
NUFIP2	0.306818	0.181818	0.18489
NUP133	0.306818	0.181818	0.18489
NUP205	0.306818	0.181818	0.18489
NUP210	0.306818	0.181818	0.18489
NUP88	0.306818	0.181818	0.18489
OR10G7	0.306818	0.181818	0.18489
OR4B1	0.306818	0.181818	0.18489
OR4C12	0.306818	0.181818	0.18489
PAK3	0.306818	0.181818	0.18489
PAPSS2	0.306818	0.181818	0.18489
PBRM1	0.306818	0.181818	0.18489
PC	0.306818	0.181818	0.18489
PCDHGA4	0.306818	0.181818	0.18489
PCDHGC3	0.306818	0.181818	0.18489
PCDHGC4	0.306818	0.181818	0.18489
PDE4DIP	0.306818	0.181818	0.18489
PDE7B	0.306818	0.181818	0.18489
PDP1	0.306818	0.181818	0.18489
PDXDC1	0.306818	0.181818	0.18489
PELO	0.306818	0.181818	0.18489
PFAS	0.306818	0.181818	0.18489
PHACTR2	0.306818	0.181818	0.18489
PHF20L1	0.306818	0.181818	0.18489
PHLDB3	0.306818	0.181818	0.18489
PIEZO1	0.306818	0.181818	0.18489
PIGT	0.306818	0.181818	0.18489
PINLYP	0.306818	0.181818	0.18489
PIPOX	0.306818	0.181818	0.18489
PKD1L1	0.306818	0.181818	0.18489
PKN3	0.306818	0.181818	0.18489
PLA2G4E	0.306818	0.181818	0.18489
PLIN4	0.306818	0.181818	0.18489
PLK4	0.306818	0.181818	0.18489
PLXNA3	0.306818	0.181818	0.18489
PLXNB2	0.306818	0.181818	0.18489
PNN	0.306818	0.181818	0.18489
POT1	0.306818	0.181818	0.18489
PPFIA2	0.306818	0.181818	0.18489
PPFIA4	0.306818	0.181818	0.18489
PPP4R1	0.306818	0.181818	0.18489
PRDM4	0.306818	0.181818	0.18489
PREP	0.306818	0.181818	0.18489
PRICKLE2	0.306818	0.181818	0.18489
PRKD1	0.306818	0.181818	0.18489
PRLHR	0.306818	0.181818	0.18489
PRPF8	0.306818	0.181818	0.18489
PRR16	0.306818	0.181818	0.18489
PRSS21	0.306818	0.181818	0.18489
PRTG	0.306818	0.181818	0.18489
PTPN23	0.306818	0.181818	0.18489
PTPRD	0.306818	0.181818	0.18489
PTPRH	0.306818	0.181818	0.18489
PTPRJ	0.306818	0.181818	0.18489
QSOX1	0.306818	0.181818	0.18489
R3HDM2	0.306818	0.181818	0.18489
RAB11FIP3	0.306818	0.181818	0.18489
RAD51B	0.306818	0.181818	0.18489
RAI14	0.306818	0.181818	0.18489
RASGRP1	0.306818	0.181818	0.18489
RBL1	0.306818	0.181818	0.18489
RBM6	0.306818	0.181818	0.18489
REPIN1	0.306818	0.181818	0.18489
RGL1	0.306818	0.181818	0.18489
RHCG	0.306818	0.181818	0.18489
RIN2	0.306818	0.181818	0.18489
RNF157	0.306818	0.181818	0.18489
RNF43	0.306818	0.181818	0.18489
ROBO1	0.306818	0.181818	0.18489
RPRD2	0.306818	0.181818	0.18489
RPS6KA1	0.306818	0.181818	0.18489
RSAD1	0.306818	0.181818	0.18489
RSBN1L	0.306818	0.181818	0.18489
RXRA	0.306818	0.181818	0.18489
SAMD12	0.306818	0.181818	0.18489
SAMD4B	0.306818	0.181818	0.18489
SASS6	0.306818	0.181818	0.18489
SCLY	0.306818	0.181818	0.18489
SCN8A	0.306818	0.181818	0.18489
SCYL1	0.306818	0.181818	0.18489
SDK2	0.306818	0.181818	0.18489
SEC31A	0.306818	0.181818	0.18489
SEL1L3	0.306818	0.181818	0.18489
SEMA3C	0.306818	0.181818	0.18489
SEMA3G	0.306818	0.181818	0.18489
SEMA6B	0.306818	0.181818	0.18489
SENP5	0.306818	0.181818	0.18489
SEPHS1	0.306818	0.181818	0.18489
SETD4	0.306818	0.181818	0.18489
SFSWAP	0.306818	0.181818	0.18489
SGCA	0.306818	0.181818	0.18489
SGCE	0.306818	0.181818	0.18489
SGCZ	0.306818	0.181818	0.18489
SH3TC1	0.306818	0.181818	0.18489
SHANK2	0.306818	0.181818	0.18489
SHPK	0.306818	0.181818	0.18489
SIM2	0.306818	0.181818	0.18489
SLC11A2	0.306818	0.181818	0.18489
SLC12A7	0.306818	0.181818	0.18489
SLC23A3	0.306818	0.181818	0.18489
SLC24A2	0.306818	0.181818	0.18489
SLC26A3	0.306818	0.181818	0.18489
SLC35A5	0.306818	0.181818	0.18489
SLC39A3	0.306818	0.181818	0.18489
SLC4A4	0.306818	0.181818	0.18489
SLC5A6	0.306818	0.181818	0.18489
SLITRK2	0.306818	0.181818	0.18489
SMARCB1	0.306818	0.181818	0.18489
SMC3	0.306818	0.181818	0.18489
SMPD1	0.306818	0.181818	0.18489
SNRNP200	0.306818	0.181818	0.18489
SNX18	0.306818	0.181818	0.18489
SNX4	0.306818	0.181818	0.18489
SOGA1	0.306818	0.181818	0.18489
SORBS1	0.306818	0.181818	0.18489
SOX5	0.306818	0.181818	0.18489
SPAG5	0.306818	0.181818	0.18489
SPSB4	0.306818	0.181818	0.18489
SPTBN2	0.306818	0.181818	0.18489
SRC	0.306818	0.181818	0.18489
SRCAP	0.306818	0.181818	0.18489
SRGAP1	0.306818	0.181818	0.18489
SSB	0.306818	0.181818	0.18489
STARD7	0.306818	0.181818	0.18489
STARD9	0.306818	0.181818	0.18489
STIL	0.306818	0.181818	0.18489
SUN3	0.306818	0.181818	0.18489
SYNE1	0.306818	0.181818	0.18489
SYNJ1	0.306818	0.181818	0.18489
SYNJ2	0.306818	0.181818	0.18489
SZT2	0.306818	0.181818	0.18489
TAB2	0.306818	0.181818	0.18489
TBC1D9B	0.306818	0.181818	0.18489
TCEAL5	0.306818	0.181818	0.18489
TCF3	0.306818	0.181818	0.18489
TET1	0.306818	0.181818	0.18489
TET3	0.306818	0.181818	0.18489
TEX15	0.306818	0.181818	0.18489
TLN2	0.306818	0.181818	0.18489
TMC6	0.306818	0.181818	0.18489
TMEM105	0.306818	0.181818	0.18489
TMEM106A	0.306818	0.181818	0.18489
TMEM128	0.306818	0.181818	0.18489
TMEM130	0.306818	0.181818	0.18489
TMEM131	0.306818	0.181818	0.18489
TMEM132B	0.306818	0.181818	0.18489
TMEM201	0.306818	0.181818	0.18489
TMEM63A	0.306818	0.181818	0.18489
TMPRSS9	0.306818	0.181818	0.18489
TNC	0.306818	0.181818	0.18489
TNK2	0.306818	0.181818	0.18489
TOP2B	0.306818	0.181818	0.18489
TRAK2	0.306818	0.181818	0.18489
TRIM29	0.306818	0.181818	0.18489
TRIM5	0.306818	0.181818	0.18489
TRPM1	0.306818	0.181818	0.18489
TSNARE1	0.306818	0.181818	0.18489
TSPYL4	0.306818	0.181818	0.18489
TTC17	0.306818	0.181818	0.18489
TTC21A	0.306818	0.181818	0.18489
TTF2	0.306818	0.181818	0.18489
TTLL5	0.306818	0.181818	0.18489
U2SURP	0.306818	0.181818	0.18489
UBAP2L	0.306818	0.181818	0.18489
UBR1	0.306818	0.181818	0.18489
UNC5C	0.306818	0.181818	0.18489
USP24	0.306818	0.181818	0.18489
USP29	0.306818	0.181818	0.18489
USP3	0.306818	0.181818	0.18489
USP34	0.306818	0.181818	0.18489
USP37	0.306818	0.181818	0.18489
USP47	0.306818	0.181818	0.18489
VAPA	0.306818	0.181818	0.18489
VCAN	0.306818	0.181818	0.18489
VPS13A	0.306818	0.181818	0.18489
VPS13C	0.306818	0.181818	0.18489
WDR33	0.306818	0.181818	0.18489
WDR87	0.306818	0.181818	0.18489
WHSC1	0.306818	0.181818	0.18489
WISP3	0.306818	0.181818	0.18489
WWP1	0.306818	0.181818	0.18489
XPO5	0.306818	0.181818	0.18489
XRRA1	0.306818	0.181818	0.18489
YIPF7	0.306818	0.181818	0.18489
ZBTB20	0.306818	0.181818	0.18489
ZBTB38	0.306818	0.181818	0.18489
ZBTB4	0.306818	0.181818	0.18489
ZBTB5	0.306818	0.181818	0.18489
ZC3H12B	0.306818	0.181818	0.18489
ZFHX3	0.306818	0.181818	0.18489
ZFP82	0.306818	0.181818	0.18489
ZNF107	0.306818	0.181818	0.18489
ZNF214	0.306818	0.181818	0.18489
ZNF408	0.306818	0.181818	0.18489
ZNF618	0.306818	0.181818	0.18489
ZNF654	0.306818	0.181818	0.18489
ZNF71	0.306818	0.181818	0.18489
ZNF732	0.306818	0.181818	0.18489
ZSWIM6	0.306818	0.181818	0.18489
ZYX	0.306818	0.181818	0.18489
SP8	0.272727	0.170455	0.185648
CKAP5	0.295455	0.170455	0.193347
CUL9	0.295455	0.170455	0.193347
DST	0.295455	0.170455	0.193347
HCFC1	0.295455	0.170455	0.193347
HECW1	0.295455	0.170455	0.193347
MTR	0.295455	0.170455	0.193347
NPHP4	0.295455	0.170455	0.193347
PCDHGA1	0.272727	0.181818	0.193347
SLC9C1	0.295455	0.170455	0.193347
TNRC6C	0.295455	0.170455	0.193347
ZFHX4	0.295455	0.170455	0.193347
SNAPC4	0.295455	0.170455	0.201277
TRPM2	0.136364	0.204545	0.201277
TTN	0.295455	0.159091	0.203529
BTNL9	0.113636	0.204545	0.203869
PSG11	0.113636	0.204545	0.203869
UGT2B7	0.113636	0.204545	0.203869
ZMYND12	0.443182	0.181818	0.203869
NBAS	0.272727	0.159091	0.207617
TSC2	0.306818	0.181818	0.207617
ABCC11	0.295455	0.181818	0.213874
ARHGAP6	0.295455	0.181818	0.213874
ATXN2L	0.295455	0.181818	0.213874
HMHA1	0.295455	0.181818	0.213874
KIAA0232	0.295455	0.181818	0.213874
ONECUT2	0.295455	0.181818	0.213874
OR56A4	0.295455	0.181818	0.213874
PCDH15	0.295455	0.181818	0.213874
PLVAP	0.295455	0.181818	0.213874
RP1	0.295455	0.181818	0.213874
RRAGB	0.295455	0.181818	0.213874
SLC24A3	0.295455	0.181818	0.213874
SLC7A3	0.295455	0.181818	0.213874
TMEM38B	0.295455	0.181818	0.213874
TTC14	0.295455	0.181818	0.213874
EZH2	0.295455	0.170455	0.217844
PXDNL	0.295455	0.170455	0.217844
SH2B1	0.295455	0.170455	0.217844
SLC25A13	0.295455	0.170455	0.217844
UBR2	0.25	0.170455	0.217844
MROH2B	0.306818	0.181818	0.222412
APOB	0.295455	0.170455	0.226485
ANK3	0.0909091	0.204545	0.234936
IL1RAPL2	0.0909091	0.204545	0.234936
SYNE2	0.306818	0.181818	0.241127
SORCS3	0.318182	0.181818	0.244496
DNAH11	0.295455	0.170455	0.245141
CLTCL1	0.284091	0.181818	0.246001
EP300	0.431818	0.181818	0.246001
EVPL	0.284091	0.181818	0.246001
FAM117A	0.284091	0.181818	0.246001
GPR111	0.102273	0.204545	0.246001
IFNL3	0.284091	0.181818	0.246001
MYO1C	0.284091	0.181818	0.246001
PCDHB6	0.431818	0.181818	0.246001
SLC6A12	0.284091	0.181818	0.246001
SLIT3	0.431818	0.181818	0.246001
SMARCA2	0.284091	0.181818	0.246001
SPAG17	0.431818	0.181818	0.246001
TECPR1	0.284091	0.181818	0.246001
WDFY4	0.284091	0.181818	0.246001
ZEB2	0.284091	0.181818	0.246001
BEND2	0.295455	0.181818	0.253869
FOXK2	0.295455	0.170455	0.253869
INTS9	0.295455	0.170455	0.253869
SLC22A1	0.295455	0.170455	0.253869
BMS1	0.284091	0.181818	0.257426
GPR115	0.284091	0.181818	0.257426
GPR116	0.284091	0.181818	0.257426
KRT77	0.284091	0.181818	0.257426
PREX2	0.284091	0.181818	0.257426
TRPC5	0.284091	0.181818	0.257426
ZNF99	0.284091	0.181818	0.257426
RYR2	0.284091	0.159091	0.257828
OBSCN	0.261364	0.159091	0.262659
UNC13A	0.125	0.204545	0.262659
MYO1B	0.125	0.204545	0.269214
CREBBP	0.318182	0.181818	0.271277
BSN	0.295455	0.181818	0.277138
ABCC2	0.295455	0.170455	0.283477
ABCC6	0.295455	0.170455	0.283477
ACHE	0.295455	0.170455	0.283477
ADAMTS13	0.295455	0.170455	0.283477
AFF1	0.295455	0.170455	0.283477
ANO5	0.295455	0.170455	0.283477
ASXL1	0.295455	0.170455	0.283477
ATP11B	0.295455	0.170455	0.283477
BIRC6	0.295455	0.170455	0.283477
BRD9	0.295455	0.170455	0.283477
CAT	0.295455	0.170455	0.283477
CYP11B2	0.25	0.170455	0.283477
DIAPH2	0.295455	0.170455	0.283477
DLEC1	0.295455	0.170455	0.283477
EPHB4	0.295455	0.170455	0.283477
FAT4	0.295455	0.170455	0.283477
FLNC	0.295455	0.170455	0.283477
FLT1	0.136364	0.204545	0.283477
GON4L	0.295455	0.170455	0.283477
GPR112	0.295455	0.170455	0.283477
HCN3	0.295455	0.170455	0.283477
HECTD4	0.295455	0.170455	0.283477
KCNH6	0.295455	0.170455	0.283477
KRT14	0.295455	0.170455	0.283477
LAMA3	0.295455	0.170455	0.283477
LAMB2	0.295455	0.170455	0.283477
LARP4	0.295455	0.170455	0.283477
MAST4	0.295455	0.170455	0.283477
NIPBL	0.295455	0.170455	0.283477
NISCH	0.295455	0.170455	0.283477
NRXN3	0.295455	0.170455	0.283477
NUTM1	0.295455	0.170455	0.283477
PAX4	0.25	0.170455	0.283477
PCDH1	0.295455	0.170455	0.283477
PCDHB2	0.295455	0.170455	0.283477
PDGFRA	0.25	0.170455	0.283477
PEX11A	0.295455	0.170455	0.283477
PLAT	0.295455	0.170455	0.283477
PLEKHG2	0.295455	0.170455	0.283477
POPDC3	0.340909	0.181818	0.283477
PPFIA1	0.295455	0.170455	0.283477
PPP1R13B	0.295455	0.170455	0.283477
PPP6R2	0.295455	0.170455	0.283477
PRSS57	0.295455	0.170455	0.283477
PTPRO	0.295455	0.170455	0.283477
QSER1	0.295455	0.170455	0.283477
RICTOR	0.295455	0.170455	0.283477
RNF123	0.295455	0.170455	0.283477
RTL1	0.295455	0.170455	0.283477
SART1	0.295455	0.170455	0.283477
SF3A1	0.295455	0.170455	0.283477
SPEG	0.295455	0.170455	0.283477
SPTBN1	0.295455	0.170455	0.283477
TENM3	0.295455	0.170455	0.283477
THSD4	0.295455	0.170455	0.283477
TMC2	0.295455	0.170455	0.283477
TOP1MT	0.295455	0.170455	0.283477
TRIO	0.295455	0.170455	0.283477
UBR4	0.295455	0.170455	0.283477
UGGT2	0.295455	0.170455	0.283477
UNC13C	0.295455	0.170455	0.283477
VPS13D	0.295455	0.170455	0.283477
WDR52	0.295455	0.170455	0.283477
ZNF318	0.295455	0.170455	0.283477
ALPK1	0.272727	0.181818	0.293888
ATP2B3	0.272727	0.181818	0.293888
ATP6V1C2	0.272727	0.181818	0.293888
C17orf59	0.272727	0.181818	0.293888
CLUH	0.272727	0.181818	0.293888
FAM65B	0.272727	0.181818	0.293888
GP2	0.272727	0.181818	0.293888
HGFAC	0.272727	0.181818	0.293888
ITGB5	0.272727	0.181818	0.293888
ITPR3	0.272727	0.181818	0.293888
KDM4C	0.272727	0.181818	0.293888
KRT36	0.272727	0.181818	0.293888
NAA25	0.272727	0.181818	0.293888
NEB	0.272727	0.181818	0.293888
PLEKHG4B	0.272727	0.181818	0.293888
RAB11FIP5	0.272727	0.181818	0.293888
RBAK	0.272727	0.181818	0.293888
RFX6	0.272727	0.181818	0.293888
RIMS1	0.272727	0.181818	0.293888
RPGR	0.272727	0.181818	0.293888
SPTBN4	0.272727	0.181818	0.293888
STK10	0.272727	0.181818	0.293888
TCHH	0.272727	0.181818	0.293888
UNC13B	0.272727	0.181818	0.293888
UNC45A	0.113636	0.204545	0.306777
ATP6AP1	0.295455	0.170455	0.315339
COL6A1	0.295455	0.170455	0.315339
IRF2BPL	0.113636	0.193182	0.315339
PLEC	0.295455	0.170455	0.315339
ITGAL	0.125	0.204545	0.320035
TBC1D8B	0.125	0.204545	0.320035
CSPP1	0.25	0.181818	0.337
EPB41L3	0.25	0.181818	0.337
SHROOM2	0.272727	0.181818	0.337
CDHR2	0.295455	0.181818	0.33784
DNAH10	0.295455	0.181818	0.33784
DNAH17	0.295455	0.181818	0.33784
DPEP2	0.295455	0.181818	0.33784
FLG2	0.295455	0.181818	0.33784
KRT15	0.295455	0.181818	0.33784
MAP1S	0.295455	0.181818	0.33784
MPRIP	0.295455	0.181818	0.33784
MYH11	0.295455	0.181818	0.33784
OTOF	0.295455	0.181818	0.33784
OTOG	0.295455	0.181818	0.33784
SDK1	0.295455	0.181818	0.33784
SPINK5	0.295455	0.181818	0.33784
THBS3	0.295455	0.181818	0.33784
WDR81	0.295455	0.181818	0.33784
ZDBF2	0.295455	0.181818	0.33784
ARHGAP35	0.272727	0.181818	0.347658
DCHS2	0.272727	0.181818	0.347658
DVL3	0.272727	0.181818	0.347658
NSA2	0.272727	0.181818	0.347658
PCMTD1	0.272727	0.181818	0.347658
ZNF264	0.272727	0.181818	0.347658
FBN2	0.318182	0.181818	0.349468
RASL10B	0.272727	0.170455	0.349468
SAFB	0.272727	0.170455	0.349468
ADAMTS20	0.227273	0.170455	0.361347
SLFN12L	0.227273	0.170455	0.361347
FAM230A	0.0909091	0.193182	0.385853
ZFYVE26	0.0909091	0.193182	0.385853
C7	0.159091	0.204545	0.389735
AADACL2	0.261364	0.181818	0.391845
ACSM5	0.136364	0.204545	0.391845
AK7	0.136364	0.204545	0.391845
ALG14	0.272727	0.181818	0.391845
ALPK3	0.261364	0.181818	0.391845
ATP10A	0.261364	0.181818	0.391845
ATP5G2	0.261364	0.181818	0.391845
BRD4	0.261364	0.181818	0.391845
C3	0.136364	0.204545	0.391845
CDH15	0.261364	0.181818	0.391845
CLASP1	0.261364	0.181818	0.391845
CLDN10	0.136364	0.204545	0.391845
CLEC4E	0.261364	0.181818	0.391845
CNOT10	0.136364	0.204545	0.391845
COL1A1	0.261364	0.181818	0.391845
COL4A4	0.261364	0.181818	0.391845
COL4A5	0.136364	0.204545	0.391845
CPEB4	0.261364	0.181818	0.391845
CTNND2	0.136364	0.204545	0.391845
DNAH2	0.261364	0.181818	0.391845
DUXA	0.136364	0.204545	0.391845
EFCAB5	0.136364	0.204545	0.391845
EFCAB6	0.136364	0.204545	0.391845
FAM171B	0.261364	0.181818	0.391845
FAM217A	0.261364	0.181818	0.391845
FCN1	0.261364	0.181818	0.391845
FGA	0.136364	0.204545	0.391845
FLNA	0.136364	0.204545	0.391845
FOXN1	0.261364	0.181818	0.391845
GABRB2	0.284091	0.181818	0.391845
GALNT12	0.261364	0.181818	0.391845
GIGYF2	0.261364	0.181818	0.391845
GPD2	0.261364	0.181818	0.391845
HHAT	0.136364	0.204545	0.391845
IKZF3	0.261364	0.181818	0.391845
IMPG2	0.261364	0.181818	0.391845
INPP5A	0.261364	0.181818	0.391845
KCNA4	0.136364	0.204545	0.391845
KLHL13	0.136364	0.204545	0.391845
KLHL15	0.261364	0.181818	0.391845
KNG1	0.261364	0.181818	0.391845
KRTAP12-3	0.136364	0.204545	0.391845
LHFPL4	0.136364	0.204545	0.391845
LRFN2	0.261364	0.181818	0.391845
MROH2A	0.261364	0.181818	0.391845
MUM1L1	0.284091	0.181818	0.391845
MYO16	0.136364	0.204545	0.391845
NETO1	0.261364	0.181818	0.391845
NFIA	0.261364	0.181818	0.391845
NOV	0.261364	0.181818	0.391845
OR4D11	0.261364	0.181818	0.391845
OR5M10	0.136364	0.204545	0.391845
PCDHA1	0.261364	0.181818	0.391845
PLXNA2	0.261364	0.181818	0.391845
PRDM6	0.261364	0.181818	0.391845
PRG2	0.261364	0.181818	0.391845
PRKCG	0.136364	0.204545	0.391845
REM1	0.272727	0.181818	0.391845
RNF17	0.261364	0.181818	0.391845
RPS6KA4	0.136364	0.204545	0.391845
RTN4RL1	0.261364	0.181818	0.391845
SEC31B	0.136364	0.204545	0.391845
SH3PXD2B	0.261364	0.181818	0.391845
SIK2	0.261364	0.181818	0.391845
SLC12A8	0.261364	0.181818	0.391845
SLC26A1	0.261364	0.181818	0.391845
SLC26A9	0.272727	0.181818	0.391845
SMPD3	0.136364	0.204545	0.391845
SNRPD3	0.261364	0.181818	0.391845
STK11IP	0.136364	0.204545	0.391845
TLL1	0.272727	0.181818	0.391845
TMCC2	0.261364	0.181818	0.391845
TMF1	0.261364	0.181818	0.391845
TNRC6A	0.25	0.181818	0.391845
TRMT1	0.272727	0.181818	0.391845
UBN1	0.261364	0.181818	0.391845
VNN2	0.261364	0.181818	0.391845
VPRBP	0.261364	0.181818	0.391845
XAB2	0.261364	0.181818	0.391845
XG	0.261364	0.181818	0.391845
XRN1	0.261364	0.181818	0.391845
ADAMTS15	0.25	0.170455	0.398479
DNAH3	0.159091	0.204545	0.398479
DVL1	0.25	0.170455	0.398479
MYRIP	0.25	0.170455	0.398479
TP53	0.215909	0.159091	0.398497
CNNM1	0.272727	0.181818	0.4073
KRT40	0.227273	0.170455	0.411349
CNTN5	0.238636	0.181818	0.412162
LILRB3	0.261364	0.181818	0.412162
MACF1	0.261364	0.181818	0.412162
ZNF469	0.238636	0.181818	0.412162
KMT2C	0.295455	0.181818	0.423658
ARID3B	0.136364	0.193182	0.424463
KIF27	0.295455	0.181818	0.424463
LRP2	0.295455	0.181818	0.424463
MTUS2	0.136364	0.193182	0.424463
PCDH7	0.25	0.181818	0.424463
TRIP12	0.181818	0.193182	0.425471
ANKRD62	0.227273	0.170455	0.437819
AREL1	0.227273	0.170455	0.437819
HECTD1	0.227273	0.170455	0.437819
MYO3A	0.25	0.181818	0.439279
RBM48	0.261364	0.181818	0.439279
SCN5A	0.136364	0.204545	0.441131
NYAP2	0.295455	0.181818	0.441546
LZTR1	0.147727	0.204545	0.447202
EPHA10	0.261364	0.181818	0.455795
LY6E	0.261364	0.181818	0.455795
PRODH	0.261364	0.181818	0.455795
EPHA1	0.136364	0.204545	0.465243
EYS	0.295455	0.181818	0.465243
FAT3	0.295455	0.181818	0.465243
FGD5	0.295455	0.181818	0.465243
HNRNPUL2	0.295455	0.181818	0.465243
KIAA1217	0.113636	0.193182	0.465243
LRP1B	0.136364	0.193182	0.465243
MS4A6E	0.295455	0.181818	0.465243
NOTCH3	0.295455	0.181818	0.465243
OR5R1	0.272727	0.181818	0.465243
PLCB4	0.136364	0.193182	0.465243
PLCG1	0.295455	0.181818	0.465243
PTPRR	0.295455	0.181818	0.465243
SCN1A	0.295455	0.181818	0.465243
SCN9A	0.295455	0.181818	0.465243
TRANK1	0.295455	0.181818	0.465243
ALPP	0.147727	0.204545	0.489851
BCHE	0.25	0.181818	0.489851
CDH17	0.25	0.181818	0.489851
CEACAM19	0.25	0.181818	0.489851
KIAA0825	0.397727	0.181818	0.489851
PARD3	0.147727	0.204545	0.489851
RASSF9	0.147727	0.204545	0.489851
RGMA	0.147727	0.204545	0.489851
RHOT1	0.147727	0.204545	0.489851
ZCCHC11	0.25	0.181818	0.489851
ACTL9	0.25	0.181818	0.507379
ADAM12	0.25	0.181818	0.507379
ARMCX4	0.25	0.181818	0.507379
AVL9	0.25	0.181818	0.507379
CACHD1	0.25	0.181818	0.507379
CD300LB	0.25	0.181818	0.507379
CHAF1B	0.25	0.181818	0.507379
COL16A1	0.25	0.181818	0.507379
CSNK1G2	0.25	0.181818	0.507379
CSRNP1	0.25	0.181818	0.507379
DACT3	0.25	0.181818	0.507379
DNASE2	0.25	0.181818	0.507379
DROSHA	0.25	0.181818	0.507379
EFCAB12	0.25	0.181818	0.507379
EIF3A	0.25	0.181818	0.507379
EPRS	0.25	0.181818	0.507379
FKBP9	0.25	0.181818	0.507379
FYCO1	0.25	0.181818	0.507379
GLCCI1	0.25	0.181818	0.507379
GOLIM4	0.25	0.181818	0.507379
GPRIN1	0.25	0.181818	0.507379
GUCY1A2	0.25	0.181818	0.507379
IGDCC4	0.25	0.181818	0.507379
INF2	0.25	0.181818	0.507379
INSR	0.25	0.181818	0.507379
ITGAM	0.25	0.181818	0.507379
KIAA0922	0.25	0.181818	0.507379
KLHDC7A	0.25	0.181818	0.507379
LPCAT4	0.25	0.181818	0.507379
LRRC7	0.25	0.181818	0.507379
LUZP1	0.25	0.181818	0.507379
MAGEL2	0.25	0.181818	0.507379
MLLT4	0.25	0.181818	0.507379
NET1	0.25	0.181818	0.507379
NID1	0.25	0.181818	0.507379
NOX1	0.25	0.181818	0.507379
OGDH	0.25	0.181818	0.507379
PNPLA7	0.25	0.181818	0.507379
POLD1	0.25	0.181818	0.507379
PTPN6	0.25	0.181818	0.507379
RALGDS	0.25	0.181818	0.507379
RELT	0.25	0.181818	0.507379
RUSC2	0.25	0.181818	0.507379
SCAF1	0.25	0.181818	0.507379
SLC27A5	0.25	0.181818	0.507379
SLTM	0.25	0.181818	0.507379
SNCAIP	0.25	0.181818	0.507379
SUSD3	0.25	0.181818	0.507379
SYDE2	0.25	0.181818	0.507379
TAF6	0.25	0.181818	0.507379
TCTEX1D4	0.25	0.181818	0.507379
TNPO2	0.25	0.181818	0.507379
TRMT13	0.25	0.181818	0.507379
WDR5	0.25	0.181818	0.507379
XCR1	0.25	0.181818	0.507379
ZNF33B	0.238636	0.181818	0.507379
ZNF516	0.25	0.181818	0.507379
ZNF609	0.25	0.181818	0.507379
FAT2	0.136364	0.193182	0.508111
PIK3CG	0.295455	0.181818	0.508111
SCN10A	0.295455	0.181818	0.508111
SOS1	0.295455	0.181818	0.508111
CR2	0.272727	0.181818	0.509205
DTD2	0.284091	0.181818	0.525231
ERP27	0.136364	0.181818	0.525231
FOLR4	0.284091	0.181818	0.525231
DNAH9	0.181818	0.193182	0.526114
CACNA1F	0.238636	0.181818	0.535211
DNAH5	0.238636	0.181818	0.535211
DYSF	0.284091	0.181818	0.535211
HRNR	0.238636	0.181818	0.535211
RP1L1	0.238636	0.181818	0.535211
RSPO3	0.238636	0.181818	0.535211
SPTBN5	0.238636	0.181818	0.535211
KSR2	0.227273	0.170455	0.537801
ASCC3	0.318182	0.181818	0.552966
SNED1	0.272727	0.181818	0.552966
TPTE	0.227273	0.181818	0.561471
ABCA1	0.238636	0.181818	0.561875
ABCB11	0.238636	0.181818	0.561875
ACAN	0.238636	0.181818	0.561875
ACLY	0.238636	0.181818	0.561875
ACOXL	0.238636	0.181818	0.561875
ACTR3	0.238636	0.181818	0.561875
ADAM22	0.238636	0.181818	0.561875
ADPRM	0.238636	0.181818	0.561875
AKAP13	0.238636	0.181818	0.561875
ANLN	0.238636	0.181818	0.561875
AR	0.238636	0.181818	0.561875
ARHGAP22	0.238636	0.181818	0.561875
ASTL	0.238636	0.181818	0.561875
ATXN1	0.238636	0.181818	0.561875
BCOR	0.238636	0.181818	0.561875
BIRC3	0.238636	0.181818	0.561875
BMP6	0.238636	0.181818	0.561875
C14orf37	0.238636	0.181818	0.561875
C17orf74	0.238636	0.181818	0.561875
C3orf14	0.238636	0.181818	0.561875
CACNG3	0.238636	0.181818	0.561875
CAPN11	0.238636	0.181818	0.561875
CASZ1	0.238636	0.181818	0.561875
CATSPERG	0.238636	0.181818	0.561875
CCER1	0.238636	0.181818	0.561875
CCL22	0.238636	0.181818	0.561875
CD68	0.238636	0.181818	0.561875
CDK5	0.238636	0.181818	0.561875
CECR2	0.238636	0.181818	0.561875
CENPF	0.238636	0.181818	0.561875
CEP152	0.238636	0.181818	0.561875
CEP250	0.238636	0.181818	0.561875
CHCHD6	0.238636	0.181818	0.561875
CHD5	0.238636	0.181818	0.561875
CHRNB4	0.238636	0.181818	0.561875
CMIP	0.238636	0.181818	0.561875
CPN2	0.238636	0.181818	0.561875
CPNE6	0.238636	0.181818	0.561875
CPXM2	0.238636	0.181818	0.561875
CRIM1	0.238636	0.181818	0.561875
CRLF1	0.238636	0.181818	0.561875
CUBN	0.238636	0.181818	0.561875
CXorf30	0.238636	0.181818	0.561875
DAAM2	0.238636	0.181818	0.561875
DMAP1	0.238636	0.181818	0.561875
DNAH1	0.238636	0.181818	0.561875
DOCK6	0.238636	0.181818	0.561875
DSCAM	0.238636	0.181818	0.561875
ENTHD2	0.238636	0.181818	0.561875
EXOC7	0.238636	0.181818	0.561875
FAM73B	0.238636	0.181818	0.561875
FBLN1	0.238636	0.181818	0.561875
FBRSL1	0.238636	0.181818	0.561875
FBXW9	0.238636	0.181818	0.561875
FMNL1	0.238636	0.181818	0.561875
FMNL2	0.238636	0.181818	0.561875
FN1	0.238636	0.181818	0.561875
FRMPD4	0.238636	0.181818	0.561875
FZD9	0.238636	0.181818	0.561875
GAA	0.238636	0.181818	0.561875
GARNL3	0.238636	0.181818	0.561875
GBF1	0.238636	0.181818	0.561875
GCC1	0.238636	0.181818	0.561875
GGACT	0.238636	0.181818	0.561875
GLI3	0.238636	0.181818	0.561875
GPER1	0.238636	0.181818	0.561875
GPI	0.238636	0.181818	0.561875
GPR75-ASB3	0.238636	0.181818	0.561875
GPR97	0.238636	0.181818	0.561875
GPRC5D	0.238636	0.181818	0.561875
GRM2	0.238636	0.181818	0.561875
GTF3C1	0.238636	0.181818	0.561875
HERC2	0.238636	0.181818	0.561875
HHEX	0.238636	0.181818	0.561875
HK3	0.238636	0.181818	0.561875
HKDC1	0.238636	0.181818	0.561875
HPS1	0.238636	0.181818	0.561875
IGF1R	0.238636	0.181818	0.561875
IL17RE	0.238636	0.181818	0.561875
IL20RA	0.238636	0.181818	0.561875
INPP5K	0.238636	0.181818	0.561875
ITGB6	0.238636	0.181818	0.561875
KANK1	0.238636	0.181818	0.561875
KCNT1	0.238636	0.181818	0.561875
KHDRBS2	0.238636	0.181818	0.561875
KIAA0226	0.238636	0.181818	0.561875
KIAA0556	0.238636	0.181818	0.561875
KIAA1549	0.238636	0.181818	0.561875
KLC1	0.238636	0.181818	0.561875
KLF3	0.238636	0.181818	0.561875
KRT38	0.238636	0.181818	0.561875
LAMA5	0.238636	0.181818	0.561875
LIN9	0.238636	0.181818	0.561875
LRRC8A	0.238636	0.181818	0.561875
MAN2A2	0.238636	0.181818	0.561875
MAST3	0.238636	0.181818	0.561875
MCM5	0.238636	0.181818	0.561875
MTMR12	0.238636	0.181818	0.561875
MUC2	0.238636	0.181818	0.561875
MYH14	0.238636	0.181818	0.561875
MYOCD	0.238636	0.181818	0.561875
MYOM1	0.238636	0.181818	0.561875
NFIX	0.238636	0.181818	0.561875
NFKBIB	0.238636	0.181818	0.561875
NLRP14	0.238636	0.181818	0.561875
OR2AK2	0.238636	0.181818	0.561875
OR4N4	0.147727	0.204545	0.561875
OR56A3	0.238636	0.181818	0.561875
OR8D2	0.159091	0.181818	0.561875
PAPPA	0.238636	0.181818	0.561875
PCDHGA7	0.238636	0.181818	0.561875
PCSK5	0.238636	0.181818	0.561875
PEAK1	0.238636	0.181818	0.561875
PHLDA1	0.159091	0.181818	0.561875
PHLDB2	0.238636	0.181818	0.561875
PHRF1	0.238636	0.181818	0.561875
PIK3C2B	0.238636	0.181818	0.561875
PIWIL1	0.238636	0.181818	0.561875
PKP2	0.238636	0.181818	0.561875
PLCD4	0.238636	0.181818	0.561875
POLQ	0.238636	0.181818	0.561875
POM121L12	0.238636	0.181818	0.561875
POM121L2	0.238636	0.181818	0.561875
PPL	0.238636	0.181818	0.561875
PRDM7	0.238636	0.181818	0.561875
PSME4	0.238636	0.181818	0.561875
PTCH2	0.238636	0.181818	0.561875
PTK2B	0.238636	0.181818	0.561875
PTPN14	0.238636	0.181818	0.561875
PTX4	0.238636	0.181818	0.561875
RALGAPA1	0.238636	0.181818	0.561875
RAPGEF1	0.238636	0.181818	0.561875
RBM33	0.238636	0.181818	0.561875
RELN	0.238636	0.181818	0.561875
RHOD	0.238636	0.181818	0.561875
ROBO2	0.238636	0.181818	0.561875
ROR2	0.238636	0.181818	0.561875
SCN4A	0.238636	0.181818	0.561875
SDCCAG3	0.238636	0.181818	0.561875
SDPR	0.238636	0.181818	0.561875
SETDB1	0.238636	0.181818	0.561875
SKIV2L2	0.238636	0.181818	0.561875
SLC4A2	0.238636	0.181818	0.561875
SLC9A4	0.238636	0.181818	0.561875
SLIT1	0.238636	0.181818	0.561875
SMOX	0.238636	0.181818	0.561875
SOGA2	0.238636	0.181818	0.561875
SPNS1	0.238636	0.181818	0.561875
SPR	0.238636	0.181818	0.561875
STRN3	0.238636	0.181818	0.561875
SUN2	0.238636	0.181818	0.561875
TBC1D14	0.238636	0.181818	0.561875
TBC1D8	0.238636	0.181818	0.561875
TECR	0.238636	0.181818	0.561875
TEP1	0.238636	0.181818	0.561875
TMC5	0.238636	0.181818	0.561875
TMED3	0.238636	0.181818	0.561875
TMEM132D	0.238636	0.181818	0.561875
TMEM145	0.238636	0.181818	0.561875
TMTC2	0.238636	0.181818	0.561875
TMTC4	0.238636	0.181818	0.561875
TNRC6B	0.238636	0.181818	0.561875
TOPAZ1	0.238636	0.181818	0.561875
TP53BP2	0.238636	0.181818	0.561875
TRPM7	0.238636	0.181818	0.561875
TRRAP	0.238636	0.181818	0.561875
VPS13B	0.238636	0.181818	0.561875
WNT10A	0.238636	0.181818	0.561875
XIRP1	0.238636	0.181818	0.561875
XYLB	0.238636	0.181818	0.561875
ZC3H13	0.238636	0.181818	0.561875
ZFHX2	0.238636	0.181818	0.561875
ZMYM2	0.238636	0.181818	0.561875
ZNF358	0.238636	0.181818	0.561875
PTEN	0.159091	0.193182	0.565088
ASAP2	0.159091	0.193182	0.568338
GRM7	0.159091	0.193182	0.568338
MUC12	0.227273	0.181818	0.568338
PGR	0.227273	0.181818	0.568338
TPO	0.25	0.181818	0.568338
TRIQK	0.147727	0.181818	0.580649
CD36	0.193182	0.181818	0.589154
ARAP3	0.181818	0.181818	0.59968
CCDC168	0.136364	0.193182	0.59968
COL22A1	0.318182	0.181818	0.59968
DNAH6	0.295455	0.181818	0.59968
FAM184A	0.295455	0.181818	0.59968
FGFR3	0.295455	0.181818	0.59968
MMP17	0.295455	0.181818	0.59968
PKHD1	0.136364	0.193182	0.59968
PLS1	0.295455	0.181818	0.59968
PRDM16	0.295455	0.181818	0.59968
APBB1IP	0.147727	0.181818	0.599712
ATOH1	0.147727	0.181818	0.599712
ATXN2	0.147727	0.181818	0.599712
C2CD3	0.238636	0.181818	0.599712
C3orf62	0.147727	0.181818	0.599712
FIGNL1	0.238636	0.181818	0.599712
FZD7	0.147727	0.181818	0.599712
GUCY2D	0.147727	0.181818	0.599712
IDO1	0.147727	0.181818	0.599712
IGSF9	0.147727	0.181818	0.599712
KIAA1161	0.147727	0.181818	0.599712
KRT3	0.238636	0.181818	0.599712
MDFIC	0.147727	0.181818	0.599712
MRGPRD	0.238636	0.181818	0.599712
NLGN2	0.238636	0.181818	0.599712
OR2W3	0.147727	0.181818	0.599712
PDE6A	0.238636	0.181818	0.599712
PLCH1	0.147727	0.181818	0.599712
PSG4	0.147727	0.181818	0.599712
RBBP7	0.238636	0.181818	0.599712
STAG3	0.147727	0.181818	0.599712
TIE1	0.238636	0.181818	0.599712
TMEM200A	0.238636	0.181818	0.599712
TMEM67	0.238636	0.181818	0.599712
TRPV4	0.238636	0.181818	0.599712
VAT1L	0.147727	0.181818	0.599712
VWDE	0.147727	0.181818	0.599712
YTHDC2	0.147727	0.181818	0.599712
KIAA0195	0.136364	0.193182	0.615639
MYH1	0.25	0.181818	0.615639
CYP2F1	0.227273	0.181818	0.619053
FGGY	0.227273	0.181818	0.619053
TRIML1	0.227273	0.181818	0.631781
GATA6	0.227273	0.181818	0.638661
EGFR	0.193182	0.181818	0.639163
DOPEY2	0.181818	0.181818	0.648102
FAM83H	0.295455	0.181818	0.648102
LGR5	0.181818	0.181818	0.648102
PIK3CA	0.340909	0.181818	0.648102
SLC27A6	0.272727	0.181818	0.648102
SYT10	0.181818	0.193182	0.648102
ADAM10	0.159091	0.181818	0.658526
ADAMTS3	0.159091	0.181818	0.658526
ANKLE2	0.227273	0.181818	0.658526
APBA3	0.159091	0.181818	0.658526
ARID1A	0.227273	0.181818	0.658526
BFSP1	0.227273	0.181818	0.658526
CAMK4	0.159091	0.181818	0.658526
CAMSAP3	0.227273	0.181818	0.658526
CARD14	0.227273	0.181818	0.658526
CCDC166	0.227273	0.181818	0.658526
CCSER1	0.227273	0.181818	0.658526
CEP128	0.227273	0.181818	0.658526
CEP44	0.227273	0.181818	0.658526
CHD8	0.159091	0.204545	0.658526
CHID1	0.227273	0.181818	0.658526
CHST12	0.159091	0.181818	0.658526
CLEC17A	0.227273	0.181818	0.658526
COL18A1	0.227273	0.181818	0.658526
COL19A1	0.227273	0.181818	0.658526
COX11	0.159091	0.181818	0.658526
CRNN	0.159091	0.181818	0.658526
CSMD1	0.227273	0.181818	0.658526
CYP7B1	0.227273	0.181818	0.658526
DCAF8L1	0.227273	0.181818	0.658526
ECSIT	0.227273	0.181818	0.658526
EFCAB7	0.227273	0.181818	0.658526
ELF4	0.227273	0.181818	0.658526
F13A1	0.227273	0.181818	0.658526
FAAH	0.159091	0.181818	0.658526
HMGCS2	0.227273	0.181818	0.658526
IQSEC2	0.227273	0.181818	0.658526
IQUB	0.227273	0.181818	0.658526
KALRN	0.227273	0.181818	0.658526
KCND3	0.159091	0.181818	0.658526
KEL	0.159091	0.181818	0.658526
KIAA0319	0.159091	0.204545	0.658526
MASP2	0.227273	0.181818	0.658526
MB21D1	0.227273	0.181818	0.658526
MISP	0.227273	0.181818	0.658526
MRPL38	0.227273	0.181818	0.658526
NPC1L1	0.227273	0.181818	0.658526
OR2M4	0.227273	0.181818	0.658526
OR52W1	0.159091	0.204545	0.658526
PCDHB7	0.227273	0.181818	0.658526
PCSK4	0.227273	0.181818	0.658526
PIK3C2A	0.227273	0.181818	0.658526
PLBD1	0.159091	0.181818	0.658526
PLXNA4	0.159091	0.181818	0.658526
PRODH2	0.386364	0.181818	0.658526
RAG1	0.227273	0.181818	0.658526
RGS7	0.227273	0.181818	0.658526
SAMD4A	0.159091	0.181818	0.658526
SAP130	0.159091	0.181818	0.658526
SETD5	0.227273	0.181818	0.658526
SIGLEC6	0.227273	0.181818	0.658526
SPHKAP	0.159091	0.181818	0.658526
SRFBP1	0.227273	0.181818	0.658526
ST13	0.159091	0.204545	0.658526
SV2C	0.227273	0.181818	0.658526
TBX3	0.227273	0.181818	0.658526
TENM2	0.159091	0.204545	0.658526
TFE3	0.159091	0.181818	0.658526
TM7SF3	0.227273	0.181818	0.658526
TMPRSS6	0.159091	0.204545	0.658526
UGT2B17	0.227273	0.181818	0.658526
USP35	0.227273	0.181818	0.658526
UTP14A	0.227273	0.181818	0.658526
UTP20	0.159091	0.204545	0.658526
WNK2	0.227273	0.181818	0.658526
ZNF195	0.159091	0.181818	0.658526
GPR98	0.238636	0.181818	0.659901
HMCN1	0.238636	0.181818	0.659901
L1CAM	0.238636	0.181818	0.659901
PLA2G4F	0.238636	0.181818	0.659901
DMXL2	0.159091	0.193182	0.664593
OR4S2	0.170455	0.181818	0.678634
RIMBP2	0.170455	0.181818	0.678634
SUSD1	0.170455	0.181818	0.678634
SSFA2	0.181818	0.193182	0.681248
LRP1	0.261364	0.181818	0.689123
SMARCA4	0.238636	0.181818	0.689123
AHNAK	0.295455	0.181818	0.69806
ALDH1L2	0.181818	0.193182	0.69806
ARFGEF2	0.181818	0.193182	0.69806
CNTNAP1	0.295455	0.181818	0.69806
CSMD3	0.295455	0.181818	0.69806
ENPEP	0.295455	0.181818	0.69806
EPHA7	0.295455	0.181818	0.69806
GCN1L1	0.295455	0.181818	0.69806
GHR	0.295455	0.181818	0.69806
ITCH	0.295455	0.181818	0.69806
KIAA1211	0.295455	0.181818	0.69806
MYCBP2	0.295455	0.181818	0.69806
NAV3	0.181818	0.193182	0.69806
NBEAL2	0.295455	0.181818	0.69806
PPP6R3	0.295455	0.181818	0.69806
RAB40AL	0.295455	0.181818	0.69806
URB1	0.295455	0.181818	0.69806
EXOC4	0.170455	0.181818	0.698974
FMN1	0.215909	0.181818	0.698974
PNPLA6	0.215909	0.181818	0.698974
PTGDR	0.215909	0.181818	0.698974
ACER2	0.170455	0.181818	0.719532
CCDC158	0.170455	0.181818	0.719532
CDH23	0.170455	0.181818	0.719532
CHST6	0.170455	0.181818	0.719532
COL6A6	0.170455	0.181818	0.719532
DLG1	0.170455	0.181818	0.719532
DOCK2	0.170455	0.181818	0.719532
DZIP3	0.170455	0.181818	0.719532
GDPGP1	0.170455	0.181818	0.719532
H1FNT	0.170455	0.181818	0.719532
HEATR6	0.170455	0.181818	0.719532
JAKMIP3	0.170455	0.181818	0.719532
KCNQ5	0.170455	0.181818	0.719532
LRRN2	0.170455	0.181818	0.719532
NEFM	0.170455	0.181818	0.719532
OPTN	0.170455	0.181818	0.719532
PDE4D	0.170455	0.181818	0.719532
PERP	0.170455	0.181818	0.719532
PLEKHH1	0.170455	0.181818	0.719532
PTPRU	0.170455	0.181818	0.719532
SLC39A12	0.170455	0.181818	0.719532
SLC6A19	0.215909	0.181818	0.719532
TNFRSF6B	0.170455	0.181818	0.719532
VPS35	0.170455	0.181818	0.719532
WDR66	0.170455	0.181818	0.719532
WWC2	0.170455	0.181818	0.719532
CPAMD8	0.181818	0.193182	0.732125
HSP90B1	0.181818	0.193182	0.732125
MYO5C	0.181818	0.193182	0.732125
VWF	0.227273	0.181818	0.733827
BANK1	0.261364	0.181818	0.740296
ALG13	0.215909	0.181818	0.74894
DYNC2H1	0.238636	0.181818	0.74894
MUC5B	0.238636	0.181818	0.74894
MYO15A	0.238636	0.181818	0.74894
STAB1	0.238636	0.181818	0.74894
ANKRD24	0.181818	0.193182	0.749362
MST1R	0.181818	0.193182	0.749362
C7orf33	0.215909	0.181818	0.76125
FAM46D	0.159091	0.204545	0.76125
FGFR1	0.215909	0.181818	0.76125
GPR68	0.215909	0.181818	0.76125
PCDH11X	0.215909	0.181818	0.76125
PDZRN4	0.215909	0.181818	0.76125
RBM46	0.215909	0.181818	0.76125
TSHZ2	0.215909	0.181818	0.76125
ABCB1	0.159091	0.193182	0.766726
PLXNB3	0.159091	0.193182	0.766726
PSD3	0.25	0.181818	0.766726
CNOT3	0.181818	0.181818	0.78238
CRX	0.181818	0.181818	0.78238
NCOA4	0.181818	0.181818	0.78238
PHACTR4	0.181818	0.181818	0.78238
RAPGEF2	0.181818	0.181818	0.78238
SHROOM3	0.181818	0.181818	0.78238
SNX9	0.181818	0.181818	0.78238
EPPK1	0.181818	0.193182	0.785858
KMT2D	0.181818	0.193182	0.785858
SPTA1	0.181818	0.181818	0.785858
FAM134B	0.295455	0.181818	0.801798
GEMIN5	0.295455	0.181818	0.801798
HDC	0.295455	0.181818	0.801798
HSPA4	0.295455	0.181818	0.801798
MAP3K3	0.295455	0.181818	0.801798
PHLPP1	0.181818	0.193182	0.801798
RAPH1	0.318182	0.181818	0.801798
TAOK1	0.295455	0.181818	0.801798
TRPV2	0.181818	0.193182	0.801798
TTC37	0.295455	0.181818	0.801798
AGBL1	0.227273	0.181818	0.803673
ANKFY1	0.227273	0.181818	0.803673
CEP170B	0.227273	0.181818	0.803673
HFE	0.227273	0.181818	0.803673
ILDR2	0.227273	0.181818	0.803673
OCSTAMP	0.227273	0.181818	0.803673
RFT1	0.227273	0.181818	0.803673
RNF26	0.227273	0.181818	0.803673
SYP	0.227273	0.181818	0.803673
TMPRSS3	0.227273	0.181818	0.803673
TNFAIP8L3	0.227273	0.181818	0.803673
TTBK2	0.227273	0.181818	0.803673
UBASH3A	0.227273	0.181818	0.803673
MDN1	0.193182	0.181818	0.810309
PRRC2C	0.204545	0.181818	0.810309
PLXDC1	0.204545	0.170455	0.81949
ARFGEF1	0.227273	0.181818	0.825851
BCORL1	0.227273	0.181818	0.825851
DSCAML1	0.227273	0.181818	0.825851
PZP	0.227273	0.181818	0.825851
TENC1	0.181818	0.193182	0.827932
PTPN11	0.204545	0.181818	0.837275
NLRP8	0.227273	0.181818	0.841463
NOTCH2	0.238636	0.181818	0.841463
ACTR2	0.193182	0.181818	0.846683
ADAMTSL5	0.193182	0.181818	0.846683
AGO4	0.204545	0.181818	0.846683
ALOX15	0.193182	0.181818	0.846683
ANHX	0.193182	0.181818	0.846683
ARHGAP28	0.193182	0.181818	0.846683
ARHGAP39	0.193182	0.181818	0.846683
BRWD1	0.193182	0.181818	0.846683
C3orf30	0.193182	0.181818	0.846683
CAPN9	0.193182	0.181818	0.846683
CASQ1	0.193182	0.181818	0.846683
CC2D2A	0.193182	0.181818	0.846683
CFTR	0.193182	0.181818	0.846683
CLEC2A	0.193182	0.181818	0.846683
CNTN4	0.193182	0.181818	0.846683
CPSF1	0.193182	0.181818	0.846683
CTNNA1	0.193182	0.181818	0.846683
DIP2C	0.193182	0.181818	0.846683
ELFN1	0.204545	0.181818	0.846683
EMR3	0.193182	0.181818	0.846683
FARP2	0.193182	0.181818	0.846683
FER1L6	0.193182	0.181818	0.846683
FRYL	0.193182	0.181818	0.846683
GPHN	0.193182	0.181818	0.846683
IL12RB1	0.193182	0.181818	0.846683
IL6ST	0.193182	0.181818	0.846683
IQSEC3	0.193182	0.181818	0.846683
IREB2	0.193182	0.181818	0.846683
KCNK3	0.204545	0.181818	0.846683
KIF2C	0.193182	0.181818	0.846683
KLHL5	0.193182	0.181818	0.846683
KRT4	0.193182	0.181818	0.846683
L1TD1	0.193182	0.181818	0.846683
LIMA1	0.193182	0.181818	0.846683
LPPR5	0.193182	0.181818	0.846683
LRRC8E	0.193182	0.181818	0.846683
MTRR	0.193182	0.181818	0.846683
MUC19	0.193182	0.181818	0.846683
MYBPC1	0.193182	0.181818	0.846683
MYO10	0.193182	0.181818	0.846683
NECAB1	0.193182	0.181818	0.846683
NID2	0.193182	0.181818	0.846683
NLRP5	0.193182	0.181818	0.846683
ORAI3	0.193182	0.181818	0.846683
ORC5	0.193182	0.181818	0.846683
PARP12	0.193182	0.181818	0.846683
PCDHA11	0.193182	0.181818	0.846683
PCNX	0.193182	0.181818	0.846683
PDE1C	0.193182	0.181818	0.846683
PDILT	0.193182	0.181818	0.846683
PEX5	0.193182	0.181818	0.846683
PIK3R1	0.193182	0.181818	0.846683
POLR1A	0.193182	0.181818	0.846683
PRRX1	0.193182	0.181818	0.846683
PYGM	0.204545	0.181818	0.846683
PYHIN1	0.193182	0.181818	0.846683
RPTN	0.193182	0.181818	0.846683
SKIDA1	0.193182	0.181818	0.846683
SLC28A3	0.193182	0.181818	0.846683
SLC39A6	0.193182	0.181818	0.846683
SMYD4	0.193182	0.181818	0.846683
SPATA31E1	0.193182	0.181818	0.846683
SPATS2	0.193182	0.181818	0.846683
SPHK1	0.193182	0.181818	0.846683
SVEP1	0.193182	0.181818	0.846683
TBC1D2	0.193182	0.181818	0.846683
TMEM220	0.193182	0.181818	0.846683
TPTE2	0.204545	0.181818	0.846683
TTC6	0.193182	0.181818	0.846683
UBXN6	0.193182	0.181818	0.846683
UMODL1	0.193182	0.181818	0.846683
UMPS	0.193182	0.181818	0.846683
DNAH12	0.181818	0.193182	0.855143
FCGBP	0.295455	0.181818	0.855143
GALNT3	0.136364	0.193182	0.855143
MPHOSPH10	0.136364	0.193182	0.855143
NUP155	0.136364	0.193182	0.855143
PCNT	0.136364	0.193182	0.855143
PKHD1L1	0.136364	0.193182	0.855143
TMC1	0.136364	0.193182	0.855143
TMC7	0.181818	0.193182	0.855143
ZNF462	0.181818	0.193182	0.855143
NRK	0.159091	0.204545	0.857136
TDRD6	0.215909	0.181818	0.857136
AASS	0.215909	0.181818	0.868369
ABCC3	0.215909	0.181818	0.868369
APOBEC1	0.215909	0.181818	0.868369
ARHGAP17	0.215909	0.181818	0.868369
ARHGEF18	0.215909	0.181818	0.868369
CABLES1	0.215909	0.181818	0.868369
CAPZA3	0.215909	0.181818	0.868369
CCR4	0.170455	0.204545	0.868369
CD163	0.170455	0.204545	0.868369
CD47	0.215909	0.181818	0.868369
CDC45	0.215909	0.181818	0.868369
CLCA1	0.215909	0.181818	0.868369
CTAGE5	0.215909	0.181818	0.868369
EFNB3	0.215909	0.181818	0.868369
EIF2AK4	0.215909	0.181818	0.868369
FBXL13	0.215909	0.181818	0.868369
FILIP1	0.215909	0.181818	0.868369
FLNB	0.215909	0.181818	0.868369
FOXP4	0.215909	0.181818	0.868369
GAP43	0.215909	0.181818	0.868369
GHSR	0.215909	0.181818	0.868369
GRB7	0.215909	0.181818	0.868369
HOXA4	0.170455	0.204545	0.868369
IRAK3	0.215909	0.181818	0.868369
IRX2	0.215909	0.181818	0.868369
IRX5	0.215909	0.181818	0.868369
KIAA1210	0.215909	0.181818	0.868369
LLGL2	0.170455	0.204545	0.868369
MARCH10	0.215909	0.181818	0.868369
MKRN3	0.215909	0.181818	0.868369
MVP	0.170455	0.204545	0.868369
NDUFA4	0.215909	0.181818	0.868369
NLRP4	0.215909	0.181818	0.868369
PARVG	0.215909	0.181818	0.868369
PLBD2	0.215909	0.181818	0.868369
PLCG2	0.215909	0.181818	0.868369
PTK2	0.215909	0.181818	0.868369
RALGAPA2	0.215909	0.181818	0.868369
RC3H1	0.215909	0.181818	0.868369
RYR1	0.215909	0.181818	0.868369
SEMA3E	0.215909	0.181818	0.868369
SLC12A3	0.215909	0.181818	0.868369
SLC7A6OS	0.215909	0.181818	0.868369
SLX4	0.215909	0.181818	0.868369
SNAP91	0.215909	0.181818	0.868369
SULT1B1	0.170455	0.204545	0.868369
SVOPL	0.170455	0.204545	0.868369
TAF7L	0.215909	0.181818	0.868369
TSC22D1	0.215909	0.181818	0.868369
VGLL1	0.215909	0.181818	0.868369
VWCE	0.215909	0.181818	0.868369
WDR44	0.215909	0.181818	0.868369
ZFAT	0.215909	0.181818	0.868369
ZNF189	0.215909	0.181818	0.868369
ZNF644	0.215909	0.181818	0.868369
ZNF667	0.215909	0.181818	0.868369
FANCI	0.25	0.181818	0.873086
FRAS1	0.25	0.181818	0.873086
RB1CC1	0.25	0.181818	0.873086
SPEF2	0.25	0.181818	0.873086
COL12A1	0.227273	0.181818	0.891094
TRPC7	0.159091	0.193182	0.899107
CACNA1G	0.215909	0.181818	0.904472
MUC17	0.204545	0.181818	0.904472
ADAMTSL3	0.181818	0.193182	0.909158
AGBL3	0.295455	0.181818	0.909158
CLCN6	0.295455	0.181818	0.909158
COL4A6	0.295455	0.181818	0.909158
EPN3	0.181818	0.193182	0.909158
FAT1	0.181818	0.193182	0.909158
GRM8	0.136364	0.193182	0.909158
MC3R	0.136364	0.193182	0.909158
NEK1	0.295455	0.181818	0.909158
PKD1	0.295455	0.181818	0.909158
PRR14L	0.181818	0.193182	0.909158
PSMC2	0.181818	0.193182	0.909158
ABCA12	0.204545	0.181818	0.912023
ATRNL1	0.204545	0.181818	0.912023
DLGAP4	0.204545	0.181818	0.912023
DNAH7	0.204545	0.181818	0.912023
FECH	0.204545	0.181818	0.912023
IFI44L	0.204545	0.181818	0.912023
IGSF1	0.204545	0.181818	0.912023
KRT39	0.204545	0.181818	0.912023
MAP10	0.204545	0.181818	0.912023
MFN1	0.204545	0.181818	0.912023
NINL	0.204545	0.181818	0.912023
OR5A1	0.204545	0.181818	0.912023
RNF19A	0.204545	0.181818	0.912023
SNX27	0.204545	0.181818	0.912023
STOX1	0.204545	0.181818	0.912023
TAS1R1	0.204545	0.181818	0.912023
TMEM14B	0.204545	0.181818	0.912023
TRIM48	0.204545	0.181818	0.912023
UQCC1	0.204545	0.181818	0.912023
USP32	0.204545	0.181818	0.912023
BCL11B	0.159091	0.204545	0.933274
ANKRD30A	0.238636	0.181818	0.933958
ABCA6	0.159091	0.193182	0.945419
FZR1	0.227273	0.181818	0.945419
RBMXL3	0.204545	0.181818	0.945419
ALG8	0.181818	0.181818	0.955944
KDR	0.193182	0.181818	0.955944
SEC24C	0.238636	0.181818	0.955944
FRMPD3	0.181818	0.193182	0.963597
LOXHD1	0.181818	0.193182	0.963597
LPHN1	0.181818	0.193182	0.963597
MX1	0.181818	0.193182	0.963597
OVCH1	0.181818	0.193182	0.963597
VIPR1	0.136364	0.193182	0.963597
LAMA1	0.181818	0.193182	0.971102
ATRX	0.204545	0.170455	0.974941
CACNA1C	0.204545	0.181818	0.977964
DCAF6	0.204545	0.181818	0.977964
GABRA4	0.215909	0.181818	0.977964
GRM3	0.181818	0.204545	0.977964
KAL1	0.204545	0.181818	0.977964
LRRK2	0.204545	0.181818	0.977964
MED12L	0.204545	0.181818	0.977964
MKL2	0.204545	0.181818	0.977964
NES	0.204545	0.181818	0.977964
NLRP2	0.204545	0.181818	0.977964
TINAG	0.181818	0.204545	0.977964
WNT3A	0.204545	0.181818	0.977964
ZNF169	0.204545	0.181818	0.977964
ZNF479	0.204545	0.181818	0.977964
ZNF730	0.204545	0.181818	0.977964
CGN	0.181818	0.193182	0.981794
SLCO6A1	0.159091	0.193182	0.981794
PCLO	0.227273	0.181818	0.985549
ANO10	0.215909	0.181818	1
FOXD1	0.340909	0.181818	1
MAD1L1	0.193182	0.181818	1
OR13C8	0.227273	0.181818	1
XDH	0.215909	0.181818	1
OTOA	0.227273	0.181818	1
SIX4	0.227273	0.181818	1
ADAM7	0.181818	0.181818	1
DOCK5	0.215909	0.181818	1
USH2A	0.204545	0.181818	1
NF1	0.181818	0.193182	1
MUC16	0.204545	0.181818	1

## Sheet: CN Amplitude
Gene	median_mut	median_WT	p-value
UBQLN3	100	14	0.0145837
TRIP12	5	21.5	0.0159609
TP53	7	30	0.0168017
LZTR1	4.5	17	0.0192299
ABCA6	4	16	0.0252794
ADAMTS2	4	16	0.0252794
ATRX	5	21.5	0.0256833
MYT1L	63	14	0.0301113
CHD6	100	14	0.0337566
CHGB	4	16	0.0357165
SETD2	5	21.5	0.0371904
ALG8	4	15	0.043689
NTF3	4	15	0.043689
TPTE2	106	14	0.043689
MYH1	81	14	0.0470331
ALDH1L2	5	16	0.0496259
DEPDC5	5	16	0.0496259
PPP1R32	5	16	0.0496259
SPAG17	94.5	14	0.0497857
ADAMTS15	63	14	0.0581333
SNED1	81	14	0.0581333
ACE2	61	14	0.0644525
MC3R	5	16	0.0678188
RAPH1	5	16	0.0678188
DOCK4	61	14	0.0713284
FMO1	61	14	0.0713284
PLA2R1	61	14	0.0713284
RUFY1	61	14	0.0713284
SP140L	61	14	0.0713284
SPAM1	61	14	0.0713284
TMEM232	61	14	0.0713284
UBR2	50	14	0.0713284
LILRB3	5.5	17	0.0717339
ARHGAP4	80.5	14	0.0724922
ARX	80.5	14	0.0724922
ATL2	80.5	14	0.0724922
C4orf50	80.5	14	0.0724922
CLC	80.5	14	0.0724922
DDX19B	80.5	14	0.0724922
DPP10	80.5	14	0.0724922
EDA2R	80.5	14	0.0724922
ELF5	80.5	14	0.0724922
FBXO24	80.5	14	0.0724922
GOLGA6L4	80.5	14	0.0724922
HK1	80.5	14	0.0724922
KIAA1211L	80.5	14	0.0724922
KRT12	80.5	14	0.0724922
MAGEB10	80.5	14	0.0724922
MAGEB6	80.5	14	0.0724922
MARCH1	80.5	14	0.0724922
MEOX2	80.5	14	0.0724922
OR14C36	80.5	14	0.0724922
OR52B6	80.5	14	0.0724922
PPEF2	80.5	14	0.0724922
RFX8	80.5	14	0.0724922
SLC25A52	80.5	14	0.0724922
SLC33A1	80.5	14	0.0724922
SPACA7	80.5	14	0.0724922
TAC4	80.5	14	0.0724922
TNRC6A	76	14	0.0724922
TTC9B	80.5	14	0.0724922
RSPO3	70	14	0.0817227
DNAH3	5	16	0.0868836
PLXDC1	5	16	0.0868836
VIPR1	6	16	0.0911728
ADAMTS3	4.5	15	0.091894
ANK3	4.5	15	0.091894
ARHGAP25	4.5	15	0.091894
ASH2L	4.5	15	0.091894
C1orf173	4.5	15	0.091894
C2CD3	4.5	15	0.091894
CACNB1	4.5	15	0.091894
CCDC88B	4.5	15	0.091894
CCR4	4.5	15	0.091894
CD163	4.5	15	0.091894
CDH23	4.5	15	0.091894
CHST12	4.5	15	0.091894
CLEC4F	4.5	15	0.091894
CRNN	4.5	15	0.091894
CTDSP1	4.5	15	0.091894
DENND6B	4.5	15	0.091894
EFCAB4B	4.5	15	0.091894
FAAH	4.5	15	0.091894
FAM107B	4.5	15	0.091894
FLT3	4.5	15	0.091894
HOXA4	4.5	15	0.091894
IL12RB2	4.5	15	0.091894
KEL	4.5	15	0.091894
KRT3	4.5	15	0.091894
LLGL2	4.5	15	0.091894
MRGPRD	4.5	15	0.091894
NLGN2	4.5	15	0.091894
NXF3	4.5	15	0.091894
OR4D5	4.5	15	0.091894
OR52J3	4.5	15	0.091894
PDE6A	4.5	15	0.091894
PPP1R26	4.5	15	0.091894
RASGRF2	4.5	15	0.091894
RBBP7	4.5	15	0.091894
RBM48	4.5	15	0.091894
RNF186	4.5	15	0.091894
SAP130	4.5	15	0.091894
SGK1	4.5	15	0.091894
SH3BP2	4.5	15	0.091894
SLC25A24	4.5	15	0.091894
SMIM17	4.5	15	0.091894
SPHKAP	4.5	15	0.091894
SULT1B1	4.5	15	0.091894
SUV39H1	4.5	15	0.091894
TIE1	4.5	15	0.091894
TMEM200A	4.5	15	0.091894
TMEM67	4.5	15	0.091894
TRPV4	4.5	15	0.091894
UGT1A6	4.5	15	0.091894
WNK3	4.5	15	0.091894
KMT2D	5	16	0.0991854
SORCS3	5	16	0.105069
TRPM2	5	16	0.105069
NLRP8	50.5	14	0.10944
ABCG2	6	16	0.115232
ADAMTS19	41	14	0.115232
BRD4	93.5	14	0.115264
COL4A4	93.5	14	0.115264
DNAH2	93.5	14	0.115264
FAM171B	93.5	14	0.115264
GIGYF2	93.5	14	0.115264
MROH2A	93.5	14	0.115264
NFIA	93.5	14	0.115264
XAB2	93.5	14	0.115264
XRN1	93.5	14	0.115264
CSPP1	5	15	0.118595
ANO9	38	14	0.126153
ACSM5	5	15	0.128585
ADAMTS4	82	14	0.128585
ALG14	5	15	0.128585
CLDN10	5	15	0.128585
CNOT10	5	15	0.128585
DUXA	5	15	0.128585
ERN1	82	14	0.128585
FASN	82	14	0.128585
FGA	5	15	0.128585
FMN1	56.5	14	0.128585
FOXS1	82	14	0.128585
HHAT	5	15	0.128585
INHBE	82	14	0.128585
ITGAD	82	14	0.128585
KRTAP12-3	5	15	0.128585
LHFPL4	5	15	0.128585
LILRA3	82	14	0.128585
MFI2	82	14	0.128585
OR5M10	5	15	0.128585
PDLIM5	82	14	0.128585
PTGDR	56.5	14	0.128585
RBM14	82	14	0.128585
REM1	5	15	0.128585
RPS6KA4	5	15	0.128585
SLC26A9	5	15	0.128585
TBX2	82	14	0.128585
TLL1	5	15	0.128585
TRMT1	5	15	0.128585
FLG	49.5	14	0.128725
TENC1	5	21.5	0.142206
ALPK1	70	14	0.143073
ATP2B3	70	14	0.143073
ATP6V1C2	70	14	0.143073
C17orf59	70	14	0.143073
CLUH	70	14	0.143073
KRT36	70	14	0.143073
PLEKHG4B	70	14	0.143073
RPGR	70	14	0.143073
SPTBN4	70	14	0.143073
TCHH	70	14	0.143073
UNC13B	70	14	0.143073
TTN	38	12	0.148674
ABCC12	5	15	0.149686
CIITA	5	15	0.149686
CNTN5	5	15	0.149686
ZNF469	5	15	0.149686
KIAA0195	6	16	0.150394
TRPV2	5	16	0.150394
ADORA3	64	14	0.150772
BAZ1B	69	14	0.158782
DCTN2	69	14	0.158782
FAM135B	69	14	0.158782
GRIP1	66.5	14	0.158782
SCNN1B	69	14	0.158782
ZNF407	69	14	0.158782
C7orf33	5.5	15	0.16711
FGFR1	5.5	15	0.16711
GPR111	5.5	15	0.16711
GPR68	5.5	15	0.16711
PCDH11X	5.5	15	0.16711
PDZRN4	5.5	15	0.16711
RBM46	5.5	15	0.16711
TSHZ2	5.5	15	0.16711
AVPR1A	5	16	0.170794
RBMXL3	7	16	0.170794
SLCO6A1	47	14	0.170794
ADAM12	5	15	0.175762
ARMCX4	5	15	0.175762
AVL9	5	15	0.175762
CACHD1	5	15	0.175762
CD300LB	5	15	0.175762
CHAF1B	5	15	0.175762
CLTCL1	65	14	0.175762
CNNM1	5	15	0.175762
COL16A1	5	15	0.175762
CSNK1G2	5	15	0.175762
CSRNP1	5	15	0.175762
CXCL12	5	15	0.175762
DACT3	5	15	0.175762
DROSHA	5	15	0.175762
EFCAB12	5	15	0.175762
EIF3A	5	15	0.175762
EPRS	5	15	0.175762
EVPL	65	14	0.175762
FAM117A	65	14	0.175762
FKBP9	5	15	0.175762
FYCO1	5	15	0.175762
GLCCI1	5	15	0.175762
GOLIM4	5	15	0.175762
GPRIN1	5	15	0.175762
GUCY1A2	5	15	0.175762
IFNL3	65	14	0.175762
IGDCC4	5	15	0.175762
ILDR2	5	15	0.175762
INF2	5	15	0.175762
INSR	5	15	0.175762
ITGAM	5	15	0.175762
KIAA0922	5	15	0.175762
KLHDC7A	5	15	0.175762
LPCAT4	5	15	0.175762
LRRC7	5	15	0.175762
LUZP1	5	15	0.175762
MAGEL2	5	15	0.175762
MLLT4	5	15	0.175762
MYO1C	65	14	0.175762
NET1	5	15	0.175762
NID1	5	15	0.175762
NOX1	5	15	0.175762
OCSTAMP	5	15	0.175762
OGDH	5	15	0.175762
PNPLA7	5	15	0.175762
POLD1	5	15	0.175762
POU3F3	5	15	0.175762
PTPN6	5	15	0.175762
RALGDS	5	15	0.175762
RELT	5	15	0.175762
SCAF1	5	15	0.175762
SLC27A5	5	15	0.175762
SLC6A12	65	14	0.175762
SLTM	5	15	0.175762
SMARCA2	65	14	0.175762
SNCAIP	5	15	0.175762
SUSD3	5	15	0.175762
SYDE2	5	15	0.175762
TAF6	5	15	0.175762
TCTEX1D4	5	15	0.175762
TECPR1	65	14	0.175762
TNPO2	5	15	0.175762
TRMT13	5	15	0.175762
WDFY4	65	14	0.175762
WDR5	5	15	0.175762
XCR1	5	15	0.175762
ZEB2	65	14	0.175762
ZNF516	5	15	0.175762
ZNF609	5	15	0.175762
SCN10A	38	14	0.178035
KIAA0319	55	14	0.184744
OTOA	38	14	0.185503
ALG13	5.5	15	0.186638
FOLR4	60	14	0.194062
IRX5	59.5	14	0.194062
MKRN3	59.5	14	0.194062
PLBD2	59.5	14	0.194062
RALGAPA2	59.5	14	0.194062
VWCE	59.5	14	0.194062
MACF1	58.5	14	0.200344
KIAA0825	6	15	0.20372
MSR1	6	15	0.20372
SKOR2	6	15	0.20372
SON	41	14	0.209291
LAMA1	47	14	0.211226
CDC45	58.5	14	0.213722
IRAK3	58.5	14	0.213722
PTK2	58.5	14	0.213722
RC3H1	58.5	14	0.213722
BCORL1	9	15	0.214771
FANCI	38	14	0.217691
FRAS1	38	14	0.217691
LRRCC1	7	15	0.224075
RYR2	36.5	14	0.22767
ARHGAP22	50.5	14	0.234781
CACNG3	50.5	14	0.234781
CCER1	50.5	14	0.234781
CPN2	50.5	14	0.234781
CPNE6	50.5	14	0.234781
DNAJB6	5.5	15	0.234781
ENTHD2	50.5	14	0.234781
EPHA10	5.5	15	0.234781
FOXRED1	5.5	15	0.234781
KHDRBS2	50.5	14	0.234781
KRT38	50.5	14	0.234781
LRRIQ1	5.5	15	0.234781
LY6E	5.5	15	0.234781
MUC2	50.5	14	0.234781
NPAT	5.5	15	0.234781
PCF11	5.5	15	0.234781
PIWIL1	50.5	14	0.234781
POM121L12	50.5	14	0.234781
PRODH	5.5	15	0.234781
PTK2B	50.5	14	0.234781
RBM33	50.5	14	0.234781
SLC2A12	5.5	15	0.234781
ST13	5.5	15	0.234781
TM4SF19	5.5	15	0.234781
CYLC2	5	16	0.235214
TBXAS1	92	14.5	0.235214
PCDHA6	6	15	0.24434
ZSCAN1	6	15	0.24434
SP8	38	14	0.253712
PADI3	49.5	14	0.257269
UBR5	49.5	14	0.257269
FRMPD3	6	16	0.263331
EXOC4	58.5	14	0.269056
ADAM7	6.5	15	0.271118
ASCC3	5	16	0.273199
FAT1	5	16	0.273199
SALL3	49.5	14	0.279928
SBNO2	49.5	14	0.279928
FAM65B	44	14	0.281208
GABRA4	9	15	0.281208
GP2	44	14	0.281208
HGFAC	44	14	0.281208
ITGB5	44	14	0.281208
ITPR3	44	14	0.281208
KDM4C	44	14	0.281208
NAA25	44	14	0.281208
NEB	44	14	0.281208
OR5A1	9	15	0.281208
RAB11FIP5	44	14	0.281208
RBAK	44	14	0.281208
RIMS1	44	14	0.281208
STK10	44	14	0.281208
ACACA	5	15	0.283317
AGBL3	5	15	0.283317
APOA5	5	15	0.283317
ARFGEF2	5	15	0.283317
C12orf55	5	15	0.283317
CCDC148	5	15	0.283317
CLCN6	5	15	0.283317
COL4A6	5	15	0.283317
CPAMD8	5	15	0.283317
DENND4A	5	15	0.283317
DNAH10	5	15	0.283317
DNAH17	5	15	0.283317
DPEP2	5	15	0.283317
EPN3	5	15	0.283317
FCGBP	5	15	0.283317
FLG2	5	15	0.283317
MYH11	5	15	0.283317
MYO5C	5	15	0.283317
NPHP3	5	15	0.283317
OTOF	5	15	0.283317
OTOG	5	15	0.283317
PKD1	5	15	0.283317
PTPN11	5	15	0.283317
RPH3A	5	15	0.283317
SDK1	5	15	0.283317
SPINK5	5	15	0.283317
TMEM132C	5	15	0.283317
TNFSF12	5	15	0.283317
WDR81	5	15	0.283317
WIZ	5	15	0.283317
ZDBF2	5	15	0.283317
ARHGAP35	6	15	0.293728
C3	6	15	0.293728
CRX	6	15	0.293728
DVL3	6	15	0.293728
EFCAB6	6	15	0.293728
ELFN1	6	15	0.293728
FECH	6	15	0.293728
FLNA	6	15	0.293728
IGSF1	6	15	0.293728
NCOA4	6	15	0.293728
NSA2	6	15	0.293728
PRKCG	6	15	0.293728
SHROOM3	6	15	0.293728
SMPD3	6	15	0.293728
SNX9	6	15	0.293728
TMEM14B	6	15	0.293728
CDC27	5	15	0.304306
CYP11B2	38	14.5	0.304306
AKAP9	43.5	14	0.306617
CNTN6	43.5	14	0.306617
DOPEY1	43.5	14	0.306617
FAM98B	43.5	14	0.306617
GFRA2	43.5	14	0.306617
ILDR1	43.5	14	0.306617
PIGO	43.5	14	0.306617
RFX6	42.5	14	0.306617
SLC12A5	43.5	14	0.306617
SSTR5	43.5	14	0.306617
SULF2	43.5	14	0.306617
TUBA3C	43.5	14	0.306617
HSPG2	5	15	0.31027
SMARCA4	9.5	15	0.317095
ADAMTS20	38	14.5	0.326303
TRIML1	47	14.5	0.326303
CACNA1E	42.5	14	0.32687
MYO15A	6	15	0.32687
DNAH9	5	15	0.327868
GATA6	79.5	15	0.333502
MKL2	43	14	0.333502
NLRP2	43	14	0.333502
TBC1D8B	9.5	15	0.333502
WNT3A	43	14	0.333502
ZNF479	43	14	0.333502
ZNF730	43	14	0.333502
RNF26	6.5	15	0.347498
TMPRSS3	6.5	15	0.347498
TNFAIP8L3	6.5	15	0.347498
EZH2	6	15	0.349308
GALNT3	6	15	0.349308
LRP2	38	14.5	0.349308
MPHOSPH10	6	15	0.349308
PCNT	6	15	0.349308
PKHD1L1	6	15	0.349308
PXDNL	6	15	0.349308
SH2B1	6	15	0.349308
TMC1	6	15	0.349308
ARFGEF1	10	15	0.357358
DSCAML1	10	15	0.357358
COL24A1	61	14.5	0.361188
GAL3ST4	61	14.5	0.361188
LMAN1L	61	14.5	0.361188
NCKAP5	61	14.5	0.361188
PCDHGA1	92	14.5	0.361188
POPDC3	61	14.5	0.361188
SPEF2	38	14	0.361188
SPG11	61	14.5	0.361188
SYT10	38	14.5	0.361188
ADAM2	68	15	0.361862
CACNA1F	6.5	15	0.367907
DNAH5	6.5	15	0.367907
RP1L1	6.5	15	0.367907
ACER2	42.5	14	0.376593
ARHGEF18	42.5	14	0.376593
CCDC158	42.5	14	0.376593
EFNB3	42.5	14	0.376593
FBXL13	42.5	14	0.376593
GDPGP1	42.5	14	0.376593
GHSR	42.5	14	0.376593
KCNK3	7.5	15	0.376593
NEFM	42.5	14	0.376593
PARVG	42.5	14	0.376593
PTPRU	42.5	14	0.376593
SLC7A6OS	42.5	14	0.376593
WDR66	42.5	14	0.376593
ZNF644	42.5	14	0.376593
C7	46.5	15	0.389577
DYSF	42.5	14	0.389577
ZNF33B	56	15	0.391688
FAM83H	38	14.5	0.398322
NUTM1	5	15	0.398322
ALPP	8.5	15	0.407144
COL4A5	39	14	0.407144
FAM46D	15	15	0.407144
JAKMIP3	41	14	0.407144
PARD3	8.5	15	0.407144
RGMA	8.5	15	0.407144
RHOT1	8.5	15	0.407144
ABCB1	7	15	0.411194
ADAM28	38	14.5	0.411194
ANKRD62	7	15	0.411194
AREL1	7	15	0.411194
DMXL2	7	15	0.411194
HECTD1	7	15	0.411194
KIAA1217	38	14	0.411194
MXRA5	38	14.5	0.411194
BRWD3	7.5	15	0.412007
CIT	15.5	15	0.412007
GPR98	8.5	15	0.412007
HMCN1	8.5	15	0.412007
L1CAM	8.5	15	0.412007
MYO7B	15.5	15	0.412007
AIFM3	39.5	14	0.422959
KDM3B	39.5	14	0.422959
MET	39.5	14	0.422959
PHOX2B	39.5	14	0.422959
PLXNB1	39.5	14	0.422959
SLC9A2	39.5	14	0.422959
YOD1	39.5	14	0.422959
A2M	5	15	0.42431
ABCC2	5	15	0.42431
ABCC6	5	15	0.42431
ACHE	5	15	0.42431
ADAMTS13	5	15	0.42431
AFF1	5	15	0.42431
ANO5	5	15	0.42431
ASXL1	5	15	0.42431
ATP11B	5	15	0.42431
BIRC6	5	15	0.42431
BRD9	5	15	0.42431
CAT	5	15	0.42431
DIAPH2	5	15	0.42431
DLEC1	5	15	0.42431
EPHB4	5	15	0.42431
FAT4	5	15	0.42431
FGD5	5	15	0.42431
FLNC	5	15	0.42431
GPR112	5	15	0.42431
HCN3	5	15	0.42431
HECTD4	5	15	0.42431
KCNH6	5	15	0.42431
KRT14	5	15	0.42431
LAMA3	5	15	0.42431
LAMB2	5	15	0.42431
LARP4	5	15	0.42431
MAST4	5	15	0.42431
NIPBL	5	15	0.42431
NISCH	5	15	0.42431
NRXN3	5	15	0.42431
OR5R1	47	14.5	0.42431
PCDH1	5	15	0.42431
PCDHB2	5	15	0.42431
PEX11A	5	15	0.42431
PLAT	5	15	0.42431
PLCG1	5	15	0.42431
PLEKHG2	5	15	0.42431
PPFIA1	5	15	0.42431
PPP1R13B	5	15	0.42431
PPP6R2	5	15	0.42431
PRR14L	5	15	0.42431
PRSS57	5	15	0.42431
PTPRO	5	15	0.42431
QSER1	5	15	0.42431
RICTOR	5	15	0.42431
RNF123	5	15	0.42431
RTL1	5	15	0.42431
SART1	5	15	0.42431
SCN1A	5	15	0.42431
SF3A1	5	15	0.42431
SLC9C2	5	15	0.42431
SPEG	5	15	0.42431
SPTBN1	5	15	0.42431
THSD4	5	15	0.42431
TMC2	5	15	0.42431
TRIO	5	15	0.42431
UBR4	5	15	0.42431
UGGT2	5	15	0.42431
UNC13C	5	15	0.42431
VPS13D	5	15	0.42431
WDR52	5	15	0.42431
ZNF318	5	15	0.42431
ZNF521	5	15	0.42431
MROH2B	7	15	0.435186
CNTNAP5	49	14.5	0.437667
ATR	9.5	15	0.447052
KIAA0100	9.5	15	0.447052
TDRD6	9.5	15	0.447052
CCDC168	38	14	0.451263
SETD1A	5	15	0.451263
ADAM10	9.5	15	0.455645
CAMK4	9.5	15	0.455645
DBR1	9.5	15	0.455645
MYLK	9.5	15	0.455645
MYO3A	51	15	0.455645
NLRP6	9.5	15	0.455645
OSR1	9.5	15	0.455645
PCDHGB3	9.5	15	0.455645
PLBD1	9.5	15	0.455645
SLC35D1	9.5	15	0.455645
TFE3	9.5	15	0.455645
SPTBN5	42.5	14	0.4591
CGN	7	15	0.465095
COL12A1	29	14.5	0.465095
HECW1	38	14.5	0.465095
NUP155	8	15	0.465095
SLC9C1	38	14.5	0.465095
KDR	17	15	0.472507
PAX4	38	14.5	0.479159
SSFA2	5	15	0.479159
BSN	38	14.5	0.479793
EPB41L3	16	15	0.483732
NF1	7	16	0.489386
ABCC11	36.5	14	0.489707
ARHGAP6	36.5	14	0.489707
ATXN2L	36.5	14	0.489707
KIAA0232	36.5	14	0.489707
ONECUT2	36.5	14	0.489707
OR56A4	36.5	14	0.489707
PCDH15	36.5	14	0.489707
PLVAP	36.5	14	0.489707
RP1	36.5	14	0.489707
RRAGB	36.5	14	0.489707
SLC24A3	36.5	14	0.489707
SLC7A3	36.5	14	0.489707
TMEM38B	36.5	14	0.489707
TRIQK	54.5	15	0.489707
TTC14	36.5	14	0.489707
FBN2	5	15	0.493452
MUC12	10	15	0.493452
NOTCH1	38	14.5	0.493452
PGR	10	15	0.493452
PHLPP1	5	15	0.493452
MUC5B	10	15	0.496312
ANKRD30A	32	14	0.507238
KCND3	19.5	15	0.507238
AMBRA1	6	15	0.507971
ARID3B	38	14.5	0.507971
CEP350	6	15	0.507971
FAM184A	38	14.5	0.507971
FOXK2	6	15	0.507971
INTS9	6	15	0.507971
MAP1B	6	15	0.507971
NAV2	6	15	0.507971
PSMC2	6	15	0.507971
RBBP6	6	15	0.507971
SLC22A1	6	15	0.507971
CACNA1G	27.5	14	0.521987
CR2	27.5	14	0.521987
LRP1	8.5	15	0.521987
SLIT2	32	14	0.521987
DVL1	38	14.5	0.52271
FZR1	10	15	0.52271
MEGF9	38	14.5	0.52271
PIK3CA	61	14.5	0.52271
RB1CC1	50	14.5	0.52271
SETX	38	14.5	0.52271
ABCA12	10	15	0.525094
ATRNL1	10	15	0.525094
CDH15	34	14	0.525094
CLASP1	34	14	0.525094
CPEB4	34	14	0.525094
DNAH7	10	15	0.525094
EFCAB5	10	15	0.525094
GPD2	34	14	0.525094
IMPG2	34	14	0.525094
KLHL13	10	15	0.525094
KRT39	10	15	0.525094
MAP10	10	15	0.525094
MFN1	10	15	0.525094
NINL	10	15	0.525094
NOV	34	14	0.525094
PCDHA1	34	14	0.525094
PRG2	34	14	0.525094
RNF17	34	14	0.525094
RNF19A	10	15	0.525094
SEC31B	10	15	0.525094
SNX27	10	15	0.525094
STOX1	10	15	0.525094
TAS1R1	10	15	0.525094
TRIM48	10	15	0.525094
UQCC1	10	15	0.525094
USP32	10	15	0.525094
XG	34	14	0.525094
STAB1	11	15	0.535076
ANKLE2	21	15	0.543266
APBA3	21	15	0.543266
AQPEP	21	15	0.543266
ARID1A	21	15	0.543266
ATM	21	15	0.543266
ATOH1	21	15	0.543266
BCHE	21	15	0.543266
BFSP1	21	15	0.543266
CAMSAP3	21	15	0.543266
CCDC166	21	15	0.543266
CCSER1	21	15	0.543266
CDH17	21	15	0.543266
CEACAM19	21	15	0.543266
CEP44	21	15	0.543266
CHID1	21	15	0.543266
CLEC17A	21	15	0.543266
COL18A1	21	15	0.543266
COL19A1	21	15	0.543266
COX11	21	15	0.543266
CSMD1	21	15	0.543266
CYP7B1	21	15	0.543266
DCAF12L2	21	15	0.543266
DCAF8L1	21	15	0.543266
DNAAF1	21	15	0.543266
ECSIT	21	15	0.543266
ELF4	21	15	0.543266
F13A1	21	15	0.543266
FAM105A	31.5	14	0.543266
GREB1	21	15	0.543266
GUCY2D	21	15	0.543266
HMGCS2	21	15	0.543266
IGSF9	21	15	0.543266
INPP5B	21	15	0.543266
IQSEC2	21	15	0.543266
IQUB	21	15	0.543266
IRX2	21	15	0.543266
KALRN	21	15	0.543266
MASP2	21	15	0.543266
MB21D1	21	15	0.543266
MDFIC	21	15	0.543266
MRPL38	21	15	0.543266
PCDHB7	21	15	0.543266
PCSK4	21	15	0.543266
PDE8A	21	15	0.543266
PIK3C2A	21	15	0.543266
PLCH1	21	15	0.543266
PLXNA4	21	15	0.543266
PSG4	21	15	0.543266
RIPK2	21	15	0.543266
SAMD4A	21	15	0.543266
SETD5	21	15	0.543266
SLX4	21	15	0.543266
SRFBP1	21	15	0.543266
STAG3	21	15	0.543266
SV2C	21	15	0.543266
TARM1	32	14	0.543266
UGT2B17	21	15	0.543266
USP35	21	15	0.543266
UTP14A	21	15	0.543266
VIT	31.5	14	0.543266
VWDE	21	15	0.543266
WNK2	21	15	0.543266
ZCCHC11	21	15	0.543266
ZNF195	21	15	0.543266
PRRC2C	9.5	15	0.548328
FLT4	38	14.5	0.552835
SHANK3	38	14.5	0.552835
ALOX15	33.5	14	0.561745
ARHGAP39	33.5	14	0.561745
CLEC2A	33.5	14	0.561745
NLRP5	33.5	14	0.561745
OPTN	10	15	0.561745
OR8D2	8.5	15	0.561745
PDILT	33.5	14	0.561745
PHLDA1	8.5	15	0.561745
ASAP2	14	15	0.56821
KIAA1211	14	15	0.56821
GOLGB1	41	14.5	0.574331
AK7	11	15	0.580524
DLGAP4	11	15	0.580524
MYO16	11	15	0.580524
ANKRD24	7	15	0.583786
CUL9	7	15	0.583786
EPHA1	6	15	0.583786
HDC	7	15	0.583786
HSPA4	7	15	0.583786
ITCH	7	15	0.583786
MAP3K3	7	15	0.583786
MST1R	7	15	0.583786
PPP6R3	7	15	0.583786
RASL10B	38	14.5	0.583786
SAFB	38	14.5	0.583786
TTC28	38	14.5	0.583786
TTC37	7	15	0.583786
URB1	7	15	0.583786
DYNC2H1	17	15	0.589031
C20orf26	38	14.5	0.599273
ITPR1	38	14.5	0.599273
CARD11	9.5	15	0.599591
CARD14	32	14	0.599591
CEP128	32	14	0.599591
EFCAB7	32	14	0.599591
MISP	32	14	0.599591
NPC1L1	32	14	0.599591
OR2M4	32	14	0.599591
OR52W1	35.5	15	0.599591
PSG11	31	14	0.599591
RAG1	32	14	0.599591
RGS7	32	14	0.599591
SIGLEC6	32	14	0.599591
TBX3	32	14	0.599591
TM7SF3	32	14	0.599591
TRPC7	26	14.5	0.611925
FAM230A	29	14	0.615522
HNRNPUL2	38	14.5	0.615522
VWF	21.5	15	0.616918
AGO4	77	15	0.618937
DCHS2	77	15	0.618937
FIGNL1	15.5	15	0.618937
MVP	15.5	15	0.618937
PCMTD1	77	15	0.618937
PYGM	77	15	0.618937
ZNF264	77	15	0.618937
PCDH7	5	15	0.631668
MYBPC1	27.5	14	0.63855
SLC28A3	27.5	14	0.63855
SPHK1	27.5	14	0.63855
UMODL1	27.5	14	0.63855
MDN1	11	15	0.645369
USH2A	11	15	0.645369
ADAMTSL3	8	15	0.647993
EYS	38	14.5	0.647993
FAT3	38	14.5	0.647993
MS4A6E	8	15	0.647993
NOTCH3	38	14.5	0.647993
SCN9A	8	15	0.647993
TRANK1	8	15	0.647993
CTNND2	17	15	0.65842
EP300	65.5	15	0.65842
IFI44L	17	15	0.65842
OR13C8	10.5	15	0.65842
PCDHB6	65.5	15	0.65842
PRKDC	65.5	15	0.65842
SLIT3	65.5	15	0.65842
STK11IP	17	15	0.65842
TRPC6	65.5	15	0.65842
EGFR	20	15	0.663183
ARAP3	5	15	0.664488
KIF2B	5	15	0.664488
CADPS	21.5	15	0.674349
APOB	38	14.5	0.681148
BEND2	38	14.5	0.681148
CKAP5	10	15	0.681148
DOPEY2	38	14.5	0.681148
GON4L	38	14.5	0.681148
HCFC1	10	15	0.681148
LGR5	38	14.5	0.681148
MTR	10	15	0.681148
TENM3	38	14.5	0.681148
TNRC6C	10	15	0.681148
TOP1MT	38	14.5	0.681148
ZFHX4	10	15	0.681148
PCLO	12	15	0.690177
SLC25A13	35	14.5	0.697965
ADAMTSL5	26.5	14	0.698879
ARHGAP28	26.5	14	0.698879
C3orf30	26.5	14	0.698879
CAPN9	26.5	14	0.698879
CC2D2A	26.5	14	0.698879
CFTR	26.5	14	0.698879
CNTN4	26.5	14	0.698879
CTNNA1	26.5	14	0.698879
EMR3	26.5	14	0.698879
FARP2	26.5	14	0.698879
FRYL	26.5	14	0.698879
IL12RB1	26.5	14	0.698879
IREB2	26.5	14	0.698879
KLHL5	26.5	14	0.698879
KRT4	26.5	14	0.698879
KRT77	53.5	15	0.698879
L1TD1	26.5	14	0.698879
MTRR	26.5	14	0.698879
MUC19	26.5	14	0.698879
MYO10	26.5	14	0.698879
ORAI3	26.5	14	0.698879
ORC5	26.5	14	0.698879
PCNX	26.5	14	0.698879
PEX5	26.5	14	0.698879
PNPLA6	53.5	15	0.698879
POLR1A	26.5	14	0.698879
PREX2	53.5	15	0.698879
PRODH2	26	15	0.698879
RPTN	26.5	14	0.698879
SMYD4	26.5	14	0.698879
SPATS2	26.5	14	0.698879
SVEP1	26.5	14	0.698879
TRPC5	53.5	15	0.698879
TTC6	26.5	14	0.698879
UBXN6	26.5	14	0.698879
UMPS	26.5	14	0.698879
ZNF99	53.5	15	0.698879
FGFR3	12	15	0.714931
GRM7	26	14.5	0.714931
LPHN1	12	15	0.714931
OVCH1	12	15	0.714931
PLS1	12	15	0.714931
POGZ	38	14.5	0.714931
PRDM16	12	15	0.714931
OR4S2	11	15	0.719443
SUSD1	29	15	0.719443
MUC16	13.5	15	0.731935
PDGFRA	6	15	0.732039
MGA	21.5	15	0.733742
BFSP2	52.5	15	0.740213
BTBD3	20	15	0.740213
CCL22	20	15	0.740213
COX5B	20	15	0.740213
CTNNA2	11	15	0.740213
CXorf30	20	15	0.740213
GLYATL3	29.5	15	0.740213
MYO1B	29.5	15	0.740213
NID2	25	14	0.740213
RAB11FIP1	11	15	0.740213
NOTCH2	21.5	15	0.74886
SHROOM2	21.5	15	0.74886
KIF27	8	15	0.749282
LOXHD1	7	15	0.749282
MYRIP	38	14.5	0.749282
PLXNB3	29	14.5	0.749282
UBA1	33	15	0.764075
ATP8B3	14	15	0.766651
COL22A1	15	14.5	0.766651
FRY	14	15	0.766651
NEK1	14	15	0.766651
RECK	14	15	0.766651
A2ML1	21.5	15	0.78231
AAK1	21.5	15	0.78231
ABCA1	21.5	15	0.78231
ABCA13	21.5	15	0.78231
ABCA2	21.5	15	0.78231
ABCA4	21.5	15	0.78231
ABCA5	21.5	15	0.78231
ABCB11	21.5	15	0.78231
ABCC8	21.5	15	0.78231
ABHD10	21.5	15	0.78231
ABI3BP	21.5	15	0.78231
AC004381.6	21.5	15	0.78231
ACAN	21.5	15	0.78231
ACLY	21.5	15	0.78231
ACOT4	21.5	15	0.78231
ACOXL	21.5	15	0.78231
ACTR3	21.5	15	0.78231
ADAM22	21.5	15	0.78231
ADAMTS9	21.5	15	0.78231
ADAMTSL1	21.5	15	0.78231
ADCK2	21.5	15	0.78231
ADCY8	21.5	15	0.78231
ADPRM	21.5	15	0.78231
ADRA1B	21.5	15	0.78231
AGRN	21.5	15	0.78231
AHCTF1	21.5	15	0.78231
AKAP13	21.5	15	0.78231
ALMS1	21.5	15	0.78231
ALS2CR11	21.5	15	0.78231
ANKRD17	21.5	15	0.78231
ANKRD28	21.5	15	0.78231
ANKRD34C	21.5	15	0.78231
ANLN	21.5	15	0.78231
ANO6	21.5	15	0.78231
ANO7	21.5	15	0.78231
AP2A1	21.5	15	0.78231
APBB1IP	26	15	0.78231
APC	21.5	15	0.78231
APLP1	21.5	15	0.78231
APOBEC1	21.5	15	0.78231
AR	21.5	15	0.78231
ARHGAP17	21.5	15	0.78231
ARHGAP19	21.5	15	0.78231
ARHGAP31	21.5	15	0.78231
ARHGAP32	21.5	15	0.78231
ARHGEF39	21.5	15	0.78231
ARID2	21.5	15	0.78231
ARSB	21.5	15	0.78231
ASNS	21.5	15	0.78231
ASTL	21.5	15	0.78231
ATAD5	21.5	15	0.78231
ATF2	21.5	15	0.78231
ATF6	21.5	15	0.78231
ATG4D	21.5	15	0.78231
ATP11A	21.5	15	0.78231
ATP11C	21.5	15	0.78231
ATP13A4	21.5	15	0.78231
ATP1B4	21.5	15	0.78231
ATP2B4	21.5	15	0.78231
ATRIP	21.5	15	0.78231
ATXN1	21.5	15	0.78231
ATXN2	26	15	0.78231
ATXN7	21.5	15	0.78231
AXIN1	21.5	15	0.78231
BAZ2B	21.5	15	0.78231
BBS9	21.5	15	0.78231
BCAR1	21.5	15	0.78231
BCLAF1	21.5	15	0.78231
BCOR	21.5	15	0.78231
BIRC3	21.5	15	0.78231
BMP10	21.5	15	0.78231
BMP6	21.5	15	0.78231
BMPR2	21.5	15	0.78231
BPTF	21.5	15	0.78231
BRAF	21.5	15	0.78231
BZRAP1	21.5	15	0.78231
C10orf71	21.5	15	0.78231
C14orf37	21.5	15	0.78231
C17orf74	21.5	15	0.78231
C17orf80	21.5	15	0.78231
C3orf14	21.5	15	0.78231
C3orf35	21.5	15	0.78231
C3orf62	26	15	0.78231
CA2	21.5	15	0.78231
CAND2	21.5	15	0.78231
CAPN11	21.5	15	0.78231
CAPN15	21.5	15	0.78231
CASC5	21.5	15	0.78231
CASZ1	21.5	15	0.78231
CATSPERG	21.5	15	0.78231
CCDC129	26	15	0.78231
CCDC135	21.5	15	0.78231
CCDC54	26	15	0.78231
CCDC66	21.5	15	0.78231
CCDC88C	21.5	15	0.78231
CCT7	21.5	15	0.78231
CD44	21.5	15	0.78231
CD68	21.5	15	0.78231
CDHR1	21.5	15	0.78231
CDK16	21.5	15	0.78231
CDK5	21.5	15	0.78231
CECR2	21.5	15	0.78231
CELSR1	21.5	15	0.78231
CELSR3	21.5	15	0.78231
CENPF	21.5	15	0.78231
CEP152	21.5	15	0.78231
CEP164	21.5	15	0.78231
CEP192	21.5	15	0.78231
CEP250	21.5	15	0.78231
CEP76	21.5	15	0.78231
CES1	21.5	15	0.78231
CHCHD6	21.5	15	0.78231
CHD2	21.5	15	0.78231
CHD3	21.5	15	0.78231
CHD5	21.5	15	0.78231
CHL1	21.5	15	0.78231
CHM	21.5	15	0.78231
CHPF	21.5	15	0.78231
CHRNA4	21.5	15	0.78231
CHRNB4	21.5	15	0.78231
CHST10	21.5	15	0.78231
CHSY1	21.5	15	0.78231
CILP2	21.5	15	0.78231
CKAP2L	21.5	15	0.78231
CLCA1	21.5	15	0.78231
CLCN1	21.5	15	0.78231
CMIP	21.5	15	0.78231
CNKSR3	21.5	15	0.78231
CNOT1	21.5	15	0.78231
CNOT6	21.5	15	0.78231
CNTRL	21.5	15	0.78231
COL15A1	21.5	15	0.78231
COL4A2	21.5	15	0.78231
COL6A5	21.5	15	0.78231
COL7A1	21.5	15	0.78231
COL9A3	21.5	15	0.78231
COPB2	21.5	15	0.78231
CORO2B	21.5	15	0.78231
CPPED1	21.5	15	0.78231
CPXM2	21.5	15	0.78231
CPZ	21.5	15	0.78231
CREBRF	21.5	15	0.78231
CRIM1	21.5	15	0.78231
CRLF1	21.5	15	0.78231
CRYBG3	21.5	15	0.78231
CSTF2	21.5	15	0.78231
CTBS	21.5	15	0.78231
CUBN	21.5	15	0.78231
CWF19L1	21.5	15	0.78231
CYP2F1	48.5	15	0.78231
DAAM2	21.5	15	0.78231
DAGLA	21.5	15	0.78231
DCC	21.5	15	0.78231
DDX17	21.5	15	0.78231
DDX41	21.5	15	0.78231
DDX46	21.5	15	0.78231
DDX51	21.5	15	0.78231
DDX60L	21.5	15	0.78231
DFNA5	21.5	15	0.78231
DFNB59	21.5	15	0.78231
DHX29	21.5	15	0.78231
DHX35	21.5	15	0.78231
DHX40	21.5	15	0.78231
DIDO1	26	15	0.78231
DIEXF	21.5	15	0.78231
DIP2B	21.5	15	0.78231
DIRC2	21.5	15	0.78231
DLD	21.5	15	0.78231
DLGAP2	21.5	15	0.78231
DMAP1	21.5	15	0.78231
DMXL1	21.5	15	0.78231
DNAH1	21.5	15	0.78231
DNAH14	21.5	15	0.78231
DNAH8	21.5	15	0.78231
DNAJB1	21.5	15	0.78231
DNHD1	21.5	15	0.78231
DNMT3B	21.5	15	0.78231
DOCK6	21.5	15	0.78231
DOCK7	21.5	15	0.78231
DSC3	21.5	15	0.78231
DSCAM	21.5	15	0.78231
DSG1	21.5	15	0.78231
EARS2	21.5	15	0.78231
ECT2L	21.5	15	0.78231
EEFSEC	21.5	15	0.78231
EHBP1L1	21.5	15	0.78231
EHD2	21.5	15	0.78231
EIF2AK3	21.5	15	0.78231
EIF4A3	21.5	15	0.78231
EIF4G3	21.5	15	0.78231
EML6	21.5	15	0.78231
ENAM	21.5	15	0.78231
ENOX2	21.5	15	0.78231
EPHB3	21.5	15	0.78231
EPHX2	21.5	15	0.78231
ERC1	21.5	15	0.78231
ERC2	21.5	15	0.78231
ESRP1	21.5	15	0.78231
EXOC7	21.5	15	0.78231
EXTL1	21.5	15	0.78231
FA2H	21.5	15	0.78231
FAM114A1	21.5	15	0.78231
FAM114A2	21.5	15	0.78231
FAM189A1	21.5	15	0.78231
FAM208B	21.5	15	0.78231
FAM73B	21.5	15	0.78231
FAM83A	21.5	15	0.78231
FAM83C	21.5	15	0.78231
FAM91A1	21.5	15	0.78231
FANCB	21.5	15	0.78231
FANCD2	26	15	0.78231
FBF1	21.5	15	0.78231
FBLN1	21.5	15	0.78231
FBN1	21.5	15	0.78231
FBRSL1	21.5	15	0.78231
FBXW9	21.5	15	0.78231
FDFT1	21.5	15	0.78231
FERMT2	21.5	15	0.78231
FETUB	21.5	15	0.78231
FGF12	21.5	15	0.78231
FGFR4	21.5	15	0.78231
FGGY	48.5	15	0.78231
FKBP15	21.5	15	0.78231
FLII	21.5	15	0.78231
FMNL1	21.5	15	0.78231
FMNL2	21.5	15	0.78231
FN1	21.5	15	0.78231
FNDC3A	21.5	15	0.78231
FREM3	21.5	15	0.78231
FRMPD4	21.5	15	0.78231
FZD7	26	15	0.78231
FZD9	21.5	15	0.78231
GAA	21.5	15	0.78231
GABBR2	21.5	15	0.78231
GABRE	21.5	15	0.78231
GAK	21.5	15	0.78231
GANC	21.5	15	0.78231
GAPVD1	21.5	15	0.78231
GARNL3	21.5	15	0.78231
GBF1	21.5	15	0.78231
GCC1	21.5	15	0.78231
GCC2	21.5	15	0.78231
GDF6	21.5	15	0.78231
GGACT	21.5	15	0.78231
GIGYF1	21.5	15	0.78231
GK5	21.5	15	0.78231
GLI3	21.5	15	0.78231
GNAL	21.5	15	0.78231
GPER1	21.5	15	0.78231
GPI	21.5	15	0.78231
GPR113	21.5	15	0.78231
GPR119	21.5	15	0.78231
GPR45	21.5	15	0.78231
GPR75-ASB3	21.5	15	0.78231
GPR97	21.5	15	0.78231
GPRC5D	21.5	15	0.78231
GRIN2B	21.5	15	0.78231
GRM2	21.5	15	0.78231
GSN	21.5	15	0.78231
GTF3C1	21.5	15	0.78231
GTF3C3	21.5	15	0.78231
GYS2	21.5	15	0.78231
HCN1	21.5	15	0.78231
HEATR1	21.5	15	0.78231
HERC1	21.5	15	0.78231
HERC2	21.5	15	0.78231
HHEX	21.5	15	0.78231
HIP1	21.5	15	0.78231
HK3	21.5	15	0.78231
HKDC1	21.5	15	0.78231
HMHA1	48.5	15	0.78231
HNF1B	21.5	15	0.78231
HNRNPM	21.5	15	0.78231
HNRNPR	21.5	15	0.78231
HPS1	21.5	15	0.78231
HRASLS5	21.5	15	0.78231
HS6ST2	21.5	15	0.78231
HUWE1	21.5	15	0.78231
IDO1	26	15	0.78231
IGF1R	21.5	15	0.78231
IGFN1	21.5	15	0.78231
IGLL1	21.5	15	0.78231
IGSF10	21.5	15	0.78231
IL17RE	21.5	15	0.78231
IL20RA	21.5	15	0.78231
IL31	21.5	15	0.78231
IL5RA	21.5	15	0.78231
INCENP	21.5	15	0.78231
INPP5K	21.5	15	0.78231
INTS5	21.5	15	0.78231
ITGA5	21.5	15	0.78231
ITGB6	21.5	15	0.78231
ITSN2	21.5	15	0.78231
JAK3	21.5	15	0.78231
JARID2	21.5	15	0.78231
KANK1	21.5	15	0.78231
KBTBD12	21.5	15	0.78231
KCNAB3	21.5	15	0.78231
KCND1	21.5	15	0.78231
KCNH3	21.5	15	0.78231
KCNN2	21.5	15	0.78231
KCNT1	21.5	15	0.78231
KDM5C	21.5	15	0.78231
KHDC1L	21.5	15	0.78231
KIAA0226	21.5	15	0.78231
KIAA0368	21.5	15	0.78231
KIAA0556	21.5	15	0.78231
KIAA0947	21.5	15	0.78231
KIAA1107	26	15	0.78231
KIAA1161	26	15	0.78231
KIAA1549	21.5	15	0.78231
KIAA1549L	21.5	15	0.78231
KIAA1841	21.5	15	0.78231
KIF18A	21.5	15	0.78231
KIF18B	21.5	15	0.78231
KIF20A	21.5	15	0.78231
KLC1	21.5	15	0.78231
KLF10	21.5	15	0.78231
KLF11	21.5	15	0.78231
KLF3	21.5	15	0.78231
KLHL24	21.5	15	0.78231
KLHL4	21.5	15	0.78231
KLHL9	21.5	15	0.78231
KMT2B	21.5	15	0.78231
KRT16	21.5	15	0.78231
KTN1	21.5	15	0.78231
KY	21.5	15	0.78231
LAMA2	21.5	15	0.78231
LAMA5	21.5	15	0.78231
LAMC2	21.5	15	0.78231
LARP7	21.5	15	0.78231
LARS	21.5	15	0.78231
LGI3	21.5	15	0.78231
LGR4	21.5	15	0.78231
LHX5	21.5	15	0.78231
LIN9	21.5	15	0.78231
LINGO3	21.5	15	0.78231
LMOD1	21.5	15	0.78231
LPHN2	21.5	15	0.78231
LPHN3	21.5	15	0.78231
LPIN3	21.5	15	0.78231
LPO	21.5	15	0.78231
LRIT1	21.5	15	0.78231
LRRC8A	21.5	15	0.78231
LRSAM1	21.5	15	0.78231
LTK	21.5	15	0.78231
MADD	21.5	15	0.78231
MAGEA11	21.5	15	0.78231
MAGI3	21.5	15	0.78231
MAN2A2	21.5	15	0.78231
MAP3K4	21.5	15	0.78231
MAP3K9	21.5	15	0.78231
MAP4	21.5	15	0.78231
MAP4K4	21.5	15	0.78231
MARCO	21.5	15	0.78231
MAST1	21.5	15	0.78231
MAST3	21.5	15	0.78231
MCM2	21.5	15	0.78231
MCM3AP	21.5	15	0.78231
MCM5	21.5	15	0.78231
MCPH1	21.5	15	0.78231
MCTP2	21.5	15	0.78231
MDGA2	21.5	15	0.78231
MED13L	21.5	15	0.78231
MEF2D	21.5	15	0.78231
MEGF11	21.5	15	0.78231
MEI1	21.5	15	0.78231
METTL16	21.5	15	0.78231
METTL2B	21.5	15	0.78231
MICAL2	21.5	15	0.78231
MIS18A	21.5	15	0.78231
MMP16	21.5	15	0.78231
MMP24	21.5	15	0.78231
MOGS	21.5	15	0.78231
MPDZ	21.5	15	0.78231
MRC2	21.5	15	0.78231
MSH6	21.5	15	0.78231
MTMR12	21.5	15	0.78231
MTUS1	21.5	15	0.78231
MXI1	21.5	15	0.78231
MYH10	21.5	15	0.78231
MYH14	21.5	15	0.78231
MYH2	21.5	15	0.78231
MYO18A	21.5	15	0.78231
MYO3B	21.5	15	0.78231
MYOCD	21.5	15	0.78231
MYOM1	21.5	15	0.78231
NBEAL1	21.5	15	0.78231
NCAN	21.5	15	0.78231
NCKAP5L	21.5	15	0.78231
NCOA2	21.5	15	0.78231
NCOA7	21.5	15	0.78231
NEK9	21.5	15	0.78231
NFIB	21.5	15	0.78231
NFIX	21.5	15	0.78231
NFKBIB	21.5	15	0.78231
NHS	21.5	15	0.78231
NIPAL4	21.5	15	0.78231
NLRP14	21.5	15	0.78231
NLRP4	21.5	15	0.78231
NME8	21.5	15	0.78231
NOD1	21.5	15	0.78231
NOM1	21.5	15	0.78231
NOMO1	21.5	15	0.78231
NPR1	21.5	15	0.78231
NRBP2	21.5	15	0.78231
NRG1	21.5	15	0.78231
NSD1	21.5	15	0.78231
NUFIP2	21.5	15	0.78231
NUP133	21.5	15	0.78231
NUP205	21.5	15	0.78231
NUP210	21.5	15	0.78231
NUP88	21.5	15	0.78231
OR10G7	21.5	15	0.78231
OR2AK2	21.5	15	0.78231
OR2W3	26	15	0.78231
OR4B1	21.5	15	0.78231
OR4C12	21.5	15	0.78231
OR56A3	21.5	15	0.78231
PAK3	21.5	15	0.78231
PAPPA	21.5	15	0.78231
PAPSS2	21.5	15	0.78231
PBRM1	21.5	15	0.78231
PC	21.5	15	0.78231
PCDHGA4	21.5	15	0.78231
PCDHGA7	21.5	15	0.78231
PCDHGC3	21.5	15	0.78231
PCDHGC4	21.5	15	0.78231
PCSK5	21.5	15	0.78231
PDE4DIP	21.5	15	0.78231
PDE7B	21.5	15	0.78231
PDP1	21.5	15	0.78231
PDXDC1	21.5	15	0.78231
PEAK1	21.5	15	0.78231
PELO	21.5	15	0.78231
PFAS	21.5	15	0.78231
PHACTR2	21.5	15	0.78231
PHF20L1	21.5	15	0.78231
PHLDB2	21.5	15	0.78231
PHLDB3	21.5	15	0.78231
PHRF1	21.5	15	0.78231
PIEZO1	21.5	15	0.78231
PIGT	21.5	15	0.78231
PIK3C2B	21.5	15	0.78231
PINLYP	21.5	15	0.78231
PIPOX	21.5	15	0.78231
PKD1L1	21.5	15	0.78231
PKN3	21.5	15	0.78231
PKP2	21.5	15	0.78231
PLA2G4E	21.5	15	0.78231
PLCD4	21.5	15	0.78231
PLIN4	21.5	15	0.78231
PLK4	21.5	15	0.78231
PLXNA3	21.5	15	0.78231
PLXNB2	21.5	15	0.78231
PNN	21.5	15	0.78231
POLQ	21.5	15	0.78231
POM121L2	21.5	15	0.78231
POT1	21.5	15	0.78231
PPFIA2	21.5	15	0.78231
PPFIA4	21.5	15	0.78231
PPL	21.5	15	0.78231
PPP4R1	21.5	15	0.78231
PRDM4	21.5	15	0.78231
PRDM7	21.5	15	0.78231
PREP	21.5	15	0.78231
PRICKLE2	21.5	15	0.78231
PRKD1	21.5	15	0.78231
PRLHR	21.5	15	0.78231
PRPF8	21.5	15	0.78231
PRR16	21.5	15	0.78231
PRSS21	21.5	15	0.78231
PRTG	21.5	15	0.78231
PSME4	21.5	15	0.78231
PTCH2	21.5	15	0.78231
PTPN14	21.5	15	0.78231
PTPN23	21.5	15	0.78231
PTPRD	21.5	15	0.78231
PTPRH	21.5	15	0.78231
PTPRJ	21.5	15	0.78231
PTX4	21.5	15	0.78231
QSOX1	21.5	15	0.78231
R3HDM2	21.5	15	0.78231
RAB11FIP3	21.5	15	0.78231
RAD51B	21.5	15	0.78231
RAI14	21.5	15	0.78231
RALGAPA1	21.5	15	0.78231
RAPGEF1	21.5	15	0.78231
RASGRP1	21.5	15	0.78231
RB1	26	15	0.78231
RBL1	21.5	15	0.78231
RBM6	21.5	15	0.78231
RELN	21.5	15	0.78231
REPIN1	21.5	15	0.78231
RGL1	21.5	15	0.78231
RHCG	21.5	15	0.78231
RHOD	21.5	15	0.78231
RIN2	21.5	15	0.78231
RNF157	21.5	15	0.78231
RNF43	21.5	15	0.78231
ROBO1	21.5	15	0.78231
ROBO2	21.5	15	0.78231
ROR2	21.5	15	0.78231
RPRD2	21.5	15	0.78231
RPS6KA1	21.5	15	0.78231
RRP12	21.5	15	0.78231
RSAD1	21.5	15	0.78231
RSBN1L	21.5	15	0.78231
RXRA	21.5	15	0.78231
RYR1	21.5	15	0.78231
SAMD12	21.5	15	0.78231
SAMD4B	21.5	15	0.78231
SASS6	21.5	15	0.78231
SCLY	21.5	15	0.78231
SCML1	26	15	0.78231
SCN4A	21.5	15	0.78231
SCN8A	21.5	15	0.78231
SCYL1	21.5	15	0.78231
SDCCAG3	21.5	15	0.78231
SDK2	21.5	15	0.78231
SDPR	21.5	15	0.78231
SEC31A	21.5	15	0.78231
SEL1L3	21.5	15	0.78231
SEMA3C	21.5	15	0.78231
SEMA3G	21.5	15	0.78231
SEMA6B	21.5	15	0.78231
SENP5	21.5	15	0.78231
SEPHS1	21.5	15	0.78231
SETD4	21.5	15	0.78231
SETDB1	21.5	15	0.78231
SFSWAP	21.5	15	0.78231
SGCA	21.5	15	0.78231
SGCE	21.5	15	0.78231
SGCZ	21.5	15	0.78231
SH3TC1	21.5	15	0.78231
SHANK2	21.5	15	0.78231
SHPK	21.5	15	0.78231
SIM2	21.5	15	0.78231
SKIV2L2	21.5	15	0.78231
SLC11A2	21.5	15	0.78231
SLC12A7	21.5	15	0.78231
SLC23A3	21.5	15	0.78231
SLC24A2	21.5	15	0.78231
SLC26A3	21.5	15	0.78231
SLC35A5	21.5	15	0.78231
SLC39A3	21.5	15	0.78231
SLC4A2	21.5	15	0.78231
SLC4A4	21.5	15	0.78231
SLC5A6	21.5	15	0.78231
SLC9A4	21.5	15	0.78231
SLCO1A2	26	15	0.78231
SLIT1	21.5	15	0.78231
SLITRK2	21.5	15	0.78231
SMARCB1	21.5	15	0.78231
SMC3	21.5	15	0.78231
SMOX	21.5	15	0.78231
SMPD1	21.5	15	0.78231
SNAP91	21.5	15	0.78231
SNRNP200	21.5	15	0.78231
SNX18	21.5	15	0.78231
SNX4	21.5	15	0.78231
SOGA1	21.5	15	0.78231
SOGA2	21.5	15	0.78231
SORBS1	21.5	15	0.78231
SOX5	21.5	15	0.78231
SPAG5	21.5	15	0.78231
SPNS1	21.5	15	0.78231
SPR	21.5	15	0.78231
SPSB4	21.5	15	0.78231
SPTBN2	21.5	15	0.78231
SRC	21.5	15	0.78231
SRCAP	21.5	15	0.78231
SRGAP1	21.5	15	0.78231
SSB	21.5	15	0.78231
STARD7	21.5	15	0.78231
STARD9	21.5	15	0.78231
STIL	21.5	15	0.78231
STRN3	21.5	15	0.78231
SUN2	21.5	15	0.78231
SUN3	21.5	15	0.78231
SYNE1	21.5	15	0.78231
SYNJ1	21.5	15	0.78231
SYNJ2	21.5	15	0.78231
SZT2	21.5	15	0.78231
TAB2	21.5	15	0.78231
TBC1D14	21.5	15	0.78231
TBC1D8	21.5	15	0.78231
TBC1D9B	21.5	15	0.78231
TCEAL5	21.5	15	0.78231
TCF3	21.5	15	0.78231
TECR	21.5	15	0.78231
TEP1	21.5	15	0.78231
TET1	21.5	15	0.78231
TET3	21.5	15	0.78231
TEX15	21.5	15	0.78231
TLN2	21.5	15	0.78231
TMC5	21.5	15	0.78231
TMC6	21.5	15	0.78231
TMED3	21.5	15	0.78231
TMEM105	21.5	15	0.78231
TMEM106A	21.5	15	0.78231
TMEM128	21.5	15	0.78231
TMEM130	21.5	15	0.78231
TMEM131	21.5	15	0.78231
TMEM132B	21.5	15	0.78231
TMEM132D	21.5	15	0.78231
TMEM145	21.5	15	0.78231
TMEM201	21.5	15	0.78231
TMEM63A	21.5	15	0.78231
TMPRSS9	21.5	15	0.78231
TMTC2	21.5	15	0.78231
TMTC4	21.5	15	0.78231
TNC	21.5	15	0.78231
TNK2	21.5	15	0.78231
TNRC6B	21.5	15	0.78231
TNS3	26	15	0.78231
TOP2B	21.5	15	0.78231
TOPAZ1	21.5	15	0.78231
TP53BP2	21.5	15	0.78231
TRAK2	21.5	15	0.78231
TRIM29	21.5	15	0.78231
TRIM5	21.5	15	0.78231
TRPM1	21.5	15	0.78231
TRPM7	21.5	15	0.78231
TRRAP	21.5	15	0.78231
TSNARE1	21.5	15	0.78231
TSPYL4	21.5	15	0.78231
TTC17	21.5	15	0.78231
TTC21A	21.5	15	0.78231
TTF2	21.5	15	0.78231
TTLL5	21.5	15	0.78231
U2SURP	21.5	15	0.78231
UBAP2L	21.5	15	0.78231
UBR1	21.5	15	0.78231
UNC5C	21.5	15	0.78231
USP24	21.5	15	0.78231
USP29	21.5	15	0.78231
USP3	21.5	15	0.78231
USP34	21.5	15	0.78231
USP37	21.5	15	0.78231
USP47	21.5	15	0.78231
VAPA	21.5	15	0.78231
VAT1L	26	15	0.78231
VCAN	21.5	15	0.78231
VPS13A	21.5	15	0.78231
VPS13B	21.5	15	0.78231
VPS13C	21.5	15	0.78231
WDR33	21.5	15	0.78231
WDR87	21.5	15	0.78231
WHSC1	21.5	15	0.78231
WISP3	21.5	15	0.78231
WNT10A	21.5	15	0.78231
WWP1	21.5	15	0.78231
XIRP1	21.5	15	0.78231
XPO5	21.5	15	0.78231
XRRA1	21.5	15	0.78231
XYLB	21.5	15	0.78231
YIPF7	21.5	15	0.78231
YTHDC2	26	15	0.78231
ZBTB20	21.5	15	0.78231
ZBTB38	21.5	15	0.78231
ZBTB4	21.5	15	0.78231
ZBTB5	21.5	15	0.78231
ZC3H12B	21.5	15	0.78231
ZC3H13	21.5	15	0.78231
ZFHX2	21.5	15	0.78231
ZFHX3	21.5	15	0.78231
ZFP82	21.5	15	0.78231
ZMYM2	21.5	15	0.78231
ZNF107	21.5	15	0.78231
ZNF214	21.5	15	0.78231
ZNF358	21.5	15	0.78231
ZNF408	21.5	15	0.78231
ZNF454	26	15	0.78231
ZNF618	21.5	15	0.78231
ZNF654	21.5	15	0.78231
ZNF71	21.5	15	0.78231
ZNF732	21.5	15	0.78231
ZSWIM6	21.5	15	0.78231
ZYX	21.5	15	0.78231
ASH1L	38	14.5	0.784137
ATP7A	38	14.5	0.784137
PDE12	10	15	0.784137
SNAPC4	38	14.5	0.784137
TEX13B	38	14.5	0.784137
PLA2G4F	21.5	15	0.794774
SLFN12L	6	15	0.801734
UNC13A	21.5	14	0.810247
PTEN	26	14.5	0.814291
DNAH6	38	14.5	0.819432
MMP17	38	14.5	0.819432
MX1	38	14.5	0.819432
PLCB4	38	14.5	0.819432
SOS1	38	14.5	0.819432
ANKFY1	43	15	0.825055
BANK1	13	15	0.825055
BMP7	24.5	15	0.825055
CHD8	43	15	0.825055
DSG4	23	15	0.825055
NARS2	23	15	0.825055
PHF8	24.5	15	0.825055
PRSS38	13	15	0.825055
TTBK2	43	15	0.825055
DYNC1H1	21.5	15	0.825795
KMT2E	27	15	0.825795
MUC17	26.5	14	0.825795
NBAS	20	15	0.825795
AHNAK	15	14.5	0.837222
CNTNAP1	15	14.5	0.837222
DNAH12	15	14.5	0.837222
ENPEP	15	14.5	0.837222
EPHA7	15	14.5	0.837222
FAT2	8	15	0.837222
GCN1L1	15	14.5	0.837222
GHR	15	14.5	0.837222
MYCBP2	15	14.5	0.837222
NBEAL2	15	14.5	0.837222
PARP4	15	14.5	0.837222
TMC7	15	14.5	0.837222
TPO	5	15	0.837222
ZNF462	15	14.5	0.837222
NRK	23	15	0.841411
CACNA1C	25	15	0.846632
DCAF6	25	15	0.846632
EGF	27.5	15	0.846632
KAL1	25	15	0.846632
LRRK2	25	15	0.846632
MED12L	25	15	0.846632
NES	25	15	0.846632
RIMBP2	27.5	15	0.846632
UGT2B4	27.5	15	0.846632
ZNF169	25	15	0.846632
BCL11B	27.5	14	0.85381
LRP1B	14	15	0.855095
CD36	25	14	0.857089
CEP170B	42	15	0.868325
HFE	42	15	0.868325
IL1RAPL2	33.5	15	0.868325
ITGAL	20.5	14	0.868325
KCNA4	42	15	0.868325
MAD1L1	28	15	0.868325
SVOPL	33.5	15	0.868325
SYP	42	15	0.868325
UBASH3A	42	15	0.868325
FAM134B	38	14.5	0.873044
GEMIN5	38	14.5	0.873044
PSD3	15	14.5	0.873044
PTPRR	38	14.5	0.873044
TAOK1	38	14.5	0.873044
OBSCN	21.5	15	0.888611
AADACL2	24	15	0.890118
AGBL1	26	15	0.890118
ALPK3	24	15	0.890118
BTNL9	12.5	15	0.890118
CNOT3	26	15	0.890118
COL1A1	24	15	0.890118
FCN1	24	15	0.890118
FOXN1	24	15	0.890118
LRFN2	24	15	0.890118
NETO1	24	15	0.890118
OR4D11	24	15	0.890118
PHACTR4	26	15	0.890118
PRDM6	24	15	0.890118
RAPGEF2	26	15	0.890118
RFT1	26	15	0.890118
RTN4RL1	24	15	0.890118
SLC12A8	24	15	0.890118
TKTL2	18	15	0.890118
TMCC2	24	15	0.890118
TMPRSS6	26	15	0.890118
UNC45A	26	15	0.890118
UTP20	26	15	0.890118
VPRBP	24	15	0.890118
NAV3	38	14.5	0.891058
DOCK5	21	15	0.904441
TPTE	22.5	15	0.905157
FLT1	8	15	0.909128
MTUS2	35	14.5	0.909128
ABCC3	22	15	0.911994
ACTL9	34	15	0.911994
CACNA1A	22	15	0.911994
CDC37	22	15	0.911994
CDH1	22	15	0.911994
CTAGE5	22	15	0.911994
DCAF11	22	15	0.911994
DNASE2	34	15	0.911994
DUSP27	22	15	0.911994
EFNA1	22	15	0.911994
ENC1	22	15	0.911994
FAM149A	22	15	0.911994
FOXD1	65	15	0.911994
GPR155	22	15	0.911994
GRIK1	22	15	0.911994
GRM3	34	15	0.911994
GUCY2C	22	15	0.911994
HMCN2	22	15	0.911994
KIAA1210	22	15	0.911994
KLHL1	22	15	0.911994
LYAR	22	15	0.911994
MNX1	22	15	0.911994
MYRF	22	15	0.911994
NNT	22	15	0.911994
PAPLN	22	15	0.911994
PIK3C2G	22	15	0.911994
PRDM1	22	15	0.911994
PRG4	22	15	0.911994
RUSC2	34	15	0.911994
SEMA3E	22	15	0.911994
SHMT2	22	15	0.911994
SLC12A3	22	15	0.911994
STRN	22	15	0.911994
SYN3	22	15	0.911994
TENM2	34	15	0.911994
TEX14	22	15	0.911994
TINAG	34	15	0.911994
UGT2B7	27	15	0.911994
WFS1	22	15	0.911994
ZMYND12	65	15	0.911994
ZZEF1	22	15	0.911994
CNTNAP2	22	15	0.920309
TNRC18	21.5	15	0.920309
APC2	38	14.5	0.927246
CDHR2	26	14.5	0.927246
FSIP2	38	14.5	0.927246
HSP90B1	26	14.5	0.927246
IRF2BPL	14	15	0.927246
KRT15	26	14.5	0.927246
MAP1S	26	14.5	0.927246
MPRIP	26	14.5	0.927246
SLC27A6	12	15	0.927246
TG	38	14.5	0.927246
THBS3	26	14.5	0.927246
AASS	23	15	0.933937
CABLES1	23	15	0.933937
CAPZA3	23	15	0.933937
CD47	23	15	0.933937
EIF2AK4	23	15	0.933937
FILIP1	23	15	0.933937
FLNB	23	15	0.933937
FOXP4	23	15	0.933937
GAP43	23	15	0.933937
GRB7	23	15	0.933937
MARCH10	23	15	0.933937
NDUFA4	23	15	0.933937
OR4N4	17	15	0.933937
PLCG2	23	15	0.933937
TAF7L	23	15	0.933937
TSC22D1	23	15	0.933937
VGLL1	23	15	0.933937
WDR44	23	15	0.933937
ZFAT	23	15	0.933937
ZNF189	23	15	0.933937
ZNF667	23	15	0.933937
DNAH11	15	14.5	0.937386
SPTA1	15	14.5	0.942224
HRNR	21.5	15	0.952134
PZP	20.5	14	0.952134
ANO10	26.5	15	0.95593
DTD2	23.5	15	0.95593
ERP27	53	15	0.95593
GABRB2	20	15	0.95593
MUM1L1	20	15	0.95593
RASSF9	26.5	15	0.95593
XDH	26.5	15	0.95593
CSMD3	29	14.5	0.963585
GRM8	8	15	0.963585
KRT40	10	15	0.963585
KSR2	10	15	0.963585
PKHD1	29	14.5	0.963585
RAB40AL	35	14.5	0.963585
SYNE2	14.5	15	0.973274
NYAP2	17	14.5	0.974933
LRRC8E	21	15	0.977956
PYHIN1	21	15	0.977956
SEC24C	24	15	0.977956
KMT2C	25	14	0.984036
ACTR2	22.5	15	1
ANHX	22.5	15	1
ATP10A	22.5	15	1
ATP5G2	22.5	15	1
BMS1	27.5	15	1
BRWD1	22.5	15	1
CASQ1	22.5	15	1
CHST6	22.5	15	1
CLEC4E	22.5	15	1
COL6A6	22.5	15	1
CPSF1	22.5	15	1
DIP2C	22.5	15	1
DLG1	22.5	15	1
DOCK2	22.5	15	1
DZIP3	22.5	15	1
ESPNL	27	15	1
EXOC1	27	15	1
FAM217A	22.5	15	1
FER1L6	22.5	15	1
GALNT12	22.5	15	1
GLYAT	27	15	1
GPHN	22.5	15	1
GPR115	27.5	15	1
GPR116	27.5	15	1
H1FNT	22.5	15	1
HEATR6	22.5	15	1
IKZF3	22.5	15	1
IL6ST	22.5	15	1
INPP5A	22.5	15	1
IQSEC3	22.5	15	1
KCNQ5	22.5	15	1
KIF2C	22.5	15	1
KLHL15	22.5	15	1
KNG1	22.5	15	1
LIMA1	22.5	15	1
LPPR5	22.5	15	1
LRRN2	22.5	15	1
NECAB1	22.5	15	1
PARP12	22.5	15	1
PCDHA11	22.5	15	1
PDE1C	22.5	15	1
PDE4D	22.5	15	1
PERP	22.5	15	1
PIK3R1	22.5	15	1
PLEKHH1	22.5	15	1
PLXNA2	22.5	15	1
PROB1	27	15	1
PRRX1	22.5	15	1
SH3PXD2B	22.5	15	1
SIK2	22.5	15	1
SKIDA1	22.5	15	1
SLC26A1	22.5	15	1
SLC39A12	22.5	15	1
SLC39A6	22.5	15	1
SLC6A19	48	15	1
SNRPD3	22.5	15	1
SPATA31E1	22.5	15	1
TBC1D2	22.5	15	1
TMEM220	22.5	15	1
TMF1	22.5	15	1
TNFRSF6B	22.5	15	1
UBN1	22.5	15	1
VNN2	22.5	15	1
VPS35	22.5	15	1
WWC2	22.5	15	1
ANGEL2	35	14.5	1
ATP6AP1	35	14.5	1
COL6A1	35	14.5	1
DST	30	14.5	1
INTS1	35	14.5	1
NPHP4	30	14.5	1
PIK3CG	35	14.5	1
PLEC	35	14.5	1
SIX4	15	14.5	1
ZFYVE26	15	14.5	1
CREBBP	22	15	1
FAM47A	21.5	15	1
PTPRS	21.5	15	1
TSC2	25	15	1
EPPK1	10	15	1
SCN5A	26	14	1
